# Supplementary material for: Causality of anthropometric markers associated with polycystic ovarian syndrome: Findings of a Mendelian randomization study
Source: PLoS One. 2022 Jun 9;17(6):e0269191. doi: 10.1371/journal.pone.0269191 (PMC9182303; doi:10.1371/journal.pone.0269191)
Supplement: S2 Table — (XLSX) [file pone.0269191.s012.xlsx]

## Sheet: Harmonized data_Weight
	SNP	effect_allele.exposure	other_allele.exposure	effect_allele.outcome	other_allele.outcome	beta.exposure	beta.outcome	eaf.exposure	eaf.outcome	remove	palindromic	ambiguous	id.outcome	chr	pos	se.outcome	samplesize.outcome	pval.outcome	outcome	originalname.outcome	outcome.deprecated	mr_keep.outcome	data_source.outcome	se.exposure	pos.exposure	samplesize.exposure	pval.exposure	chr.exposure	id.exposure	exposure	mr_keep.exposure	pval_origin.exposure	data_source.exposure	action	mr_keep
1	rs1006353	G	A	G	A	-0.039	0.0469	0.7167	0.7011	FALSE	FALSE	FALSE	finn-b-E4_POCS	13	28047269	0.0622	NA	0.451	Polycystic ovarian syndrome || id:finn-b-E4_POCS	Polycystic ovarian syndrome	Polycystic ovarian syndrome || ||	TRUE	igd	0.007	28047269	67583	2.04998e-08	13	ieu-a-107	Weight || id:ieu-a-107	TRUE	reported	igd	2	TRUE
2	rs10938397	G	A	G	A	0.044	0.0706	0.4333	0.4744	FALSE	FALSE	FALSE	finn-b-E4_POCS	4	45182527	0.0567	NA	0.2129	Polycystic ovarian syndrome || id:finn-b-E4_POCS	Polycystic ovarian syndrome	Polycystic ovarian syndrome || ||	TRUE	igd	0.0065	45182527	67585	1.77992e-11	4	ieu-a-107	Weight || id:ieu-a-107	TRUE	reported	igd	2	TRUE
3	rs1421085	C	T	C	T	0.069	0.0195	0.45	0.4174	FALSE	FALSE	FALSE	finn-b-E4_POCS	16	53800954	0.0576	NA	0.735301	Polycystic ovarian syndrome || id:finn-b-E4_POCS	Polycystic ovarian syndrome	Polycystic ovarian syndrome || ||	TRUE	igd	0.0063	53800954	67574	5.35057e-28	16	ieu-a-107	Weight || id:ieu-a-107	TRUE	reported	igd	2	TRUE
4	rs2867131	C	T	C	T	0.073	0.2246	0.8917	0.838	FALSE	FALSE	FALSE	finn-b-E4_POCS	2	610603	0.0779	NA	0.00391598	Polycystic ovarian syndrome || id:finn-b-E4_POCS	Polycystic ovarian syndrome	Polycystic ovarian syndrome || ||	TRUE	igd	0.0082	610603	67589	7.67008e-19	2	ieu-a-107	Weight || id:ieu-a-107	TRUE	reported	igd	2	TRUE
5	rs4129299	G	A	G	A	0.039	-0.056	0.3	0.2224	FALSE	FALSE	FALSE	finn-b-E4_POCS	3	85724064	0.068	NA	0.4106	Polycystic ovarian syndrome || id:finn-b-E4_POCS	Polycystic ovarian syndrome	Polycystic ovarian syndrome || ||	TRUE	igd	0.0071	85724064	67592	3.39e-08	3	ieu-a-107	Weight || id:ieu-a-107	TRUE	reported	igd	2	TRUE
6	rs543874	G	A	G	A	0.054	0.1885	NA	0.1774	FALSE	FALSE	FALSE	finn-b-E4_POCS	1	177889480	0.0739	NA	0.0106999	Polycystic ovarian syndrome || id:finn-b-E4_POCS	Polycystic ovarian syndrome	Polycystic ovarian syndrome || ||	TRUE	igd	0.0079	177889480	67591	5.77963e-12	1	ieu-a-107	Weight || id:ieu-a-107	TRUE	reported	igd	2	TRUE
7	rs6091540	T	C	T	C	-0.038	-0.0246	0.275	0.2296	FALSE	FALSE	FALSE	finn-b-E4_POCS	20	51087862	0.0674	NA	0.715201	Polycystic ovarian syndrome || id:finn-b-E4_POCS	Polycystic ovarian syndrome	Polycystic ovarian syndrome || ||	TRUE	igd	0.0069	51087862	67592	2.18998e-08	20	ieu-a-107	Weight || id:ieu-a-107	TRUE	reported	igd	2	TRUE
8	rs6567160	C	T	C	T	0.058	0.1364	0.2833	0.1843	FALSE	FALSE	FALSE	finn-b-E4_POCS	18	57829135	0.0728	NA	0.0609397	Polycystic ovarian syndrome || id:finn-b-E4_POCS	Polycystic ovarian syndrome	Polycystic ovarian syndrome || ||	TRUE	igd	0.0073	57829135	67592	1.61994e-15	18	ieu-a-107	Weight || id:ieu-a-107	TRUE	reported	igd	2	TRUE
9	rs6763931	A	G	A	G	0.036	-0.0261	0.4833	0.4539	FALSE	FALSE	FALSE	finn-b-E4_POCS	3	141102833	0.0569	NA	0.6462	Polycystic ovarian syndrome || id:finn-b-E4_POCS	Polycystic ovarian syndrome	Polycystic ovarian syndrome || ||	TRUE	igd	0.0061	141102833	67534	2.22998e-09	3	ieu-a-107	Weight || id:ieu-a-107	TRUE	reported	igd	2	TRUE
10	rs7970350	T	C	T	C	-0.034	0.026	0.4917	0.4749	FALSE	FALSE	FALSE	finn-b-E4_POCS	12	66360164	0.0571	NA	0.649	Polycystic ovarian syndrome || id:finn-b-E4_POCS	Polycystic ovarian syndrome	Polycystic ovarian syndrome || ||	TRUE	igd	0.0061	66360164	67591	3.71997e-08	12	ieu-a-107	Weight || id:ieu-a-107	TRUE	reported	igd	2	TRUE
11	rs806794	G	A	G	A	-0.05	-0.0282	0.275	0.413	FALSE	FALSE	FALSE	finn-b-E4_POCS	6	26200677	0.0581	NA	0.6275	Polycystic ovarian syndrome || id:finn-b-E4_POCS	Polycystic ovarian syndrome	Polycystic ovarian syndrome || ||	TRUE	igd	0.007	26200677	67591	6.70039e-13	6	ieu-a-107	Weight || id:ieu-a-107	TRUE	reported	igd	2	TRUE

## Sheet: Harmonized data_Height
	SNP	effect_allele.exposure	other_allele.exposure	effect_allele.outcome	other_allele.outcome	beta.exposure	beta.outcome	eaf.exposure	eaf.outcome	remove	palindromic	ambiguous	id.outcome	chr	pos	se.outcome	samplesize.outcome	pval.outcome	outcome	originalname.outcome	outcome.deprecated	mr_keep.outcome	data_source.outcome	se.exposure	pval.exposure	pos.exposure	samplesize.exposure	chr.exposure	id.exposure	exposure	mr_keep.exposure	pval_origin.exposure	data_source.exposure	action	mr_keep
1	rs1036821	A	G	A	G	-0.037	0.1813	0.3167	0.3341	FALSE	FALSE	FALSE	finn-b-E4_POCS	8	135650483	0.0606	NA	0.00276802	Polycystic ovarian syndrome || id:finn-b-E4_POCS	Polycystic ovarian syndrome	Polycystic ovarian syndrome || ||	TRUE	igd	0.0063	3.84999e-09	135650483	73084	8	ieu-a-97	Height || id:ieu-a-97	TRUE	reported	igd	2	TRUE
2	rs1046934	C	A	C	A	0.047	0.0224	NA	0.4093	FALSE	FALSE	FALSE	finn-b-E4_POCS	1	184023529	0.0578	NA	0.6979	Polycystic ovarian syndrome || id:finn-b-E4_POCS	Polycystic ovarian syndrome	Polycystic ovarian syndrome || ||	TRUE	igd	0.0061	6.80926e-15	184023529	72191	1	ieu-a-97	Height || id:ieu-a-97	TRUE	reported	igd	2	TRUE
3	rs10771408	T	C	T	C	-0.042	-0.0514	0.375	0.3116	FALSE	FALSE	FALSE	finn-b-E4_POCS	12	28300612	0.0612	NA	0.4003	Polycystic ovarian syndrome || id:finn-b-E4_POCS	Polycystic ovarian syndrome	Polycystic ovarian syndrome || ||	TRUE	igd	0.0061	6.60998e-12	28300612	72206	12	ieu-a-97	Height || id:ieu-a-97	TRUE	reported	igd	2	TRUE
4	rs10799445	C	A	C	A	-0.038	-0.0448	NA	0.2833	FALSE	FALSE	FALSE	finn-b-E4_POCS	1	227911883	0.0629	NA	0.4764	Polycystic ovarian syndrome || id:finn-b-E4_POCS	Polycystic ovarian syndrome	Polycystic ovarian syndrome || ||	TRUE	igd	0.0067	2.52e-08	227911883	73093	1	ieu-a-97	Height || id:ieu-a-97	TRUE	reported	igd	2	TRUE
5	rs11107116	T	G	T	G	0.056	0.0752	0.2	0.2516	FALSE	FALSE	FALSE	finn-b-E4_POCS	12	93978504	0.0652	NA	0.2489	Polycystic ovarian syndrome || id:finn-b-E4_POCS	Polycystic ovarian syndrome	Polycystic ovarian syndrome || ||	TRUE	igd	0.0067	7.25939e-17	93978504	73127	12	ieu-a-97	Height || id:ieu-a-97	TRUE	reported	igd	2	TRUE
6	rs11118347	T	G	T	G	-0.034	-0.0138	NA	0.4977	FALSE	FALSE	FALSE	finn-b-E4_POCS	1	219744249	0.0566	NA	0.8078	Polycystic ovarian syndrome || id:finn-b-E4_POCS	Polycystic ovarian syndrome	Polycystic ovarian syndrome || ||	TRUE	igd	0.0057	3.42003e-09	219744249	73119	1	ieu-a-97	Height || id:ieu-a-97	TRUE	reported	igd	2	TRUE
7	rs11144688	A	G	A	G	-0.067	0.0038	0.0917	0.1457	FALSE	FALSE	FALSE	finn-b-E4_POCS	9	78542286	0.0809	NA	0.9628	Polycystic ovarian syndrome || id:finn-b-E4_POCS	Polycystic ovarian syndrome	Polycystic ovarian syndrome || ||	TRUE	igd	0.012	1.21001e-08	78542286	68155	9	ieu-a-97	Height || id:ieu-a-97	TRUE	reported	igd	2	TRUE
8	rs11205303	C	T	C	T	0.051	0.0173	NA	0.3266	FALSE	FALSE	FALSE	finn-b-E4_POCS	1	149906413	0.0609	NA	0.776499	Polycystic ovarian syndrome || id:finn-b-E4_POCS	Polycystic ovarian syndrome	Polycystic ovarian syndrome || ||	TRUE	igd	0.0069	1.46994e-13	149906413	69577	1	ieu-a-97	Height || id:ieu-a-97	TRUE	reported	igd	2	TRUE
9	rs1172294	G	A	G	A	-0.042	0.059	0.5333	0.4007	FALSE	FALSE	FALSE	finn-b-E4_POCS	2	25169200	0.0579	NA	0.3086	Polycystic ovarian syndrome || id:finn-b-E4_POCS	Polycystic ovarian syndrome	Polycystic ovarian syndrome || ||	TRUE	igd	0.0057	3.1703e-13	25169200	73104	2	ieu-a-97	Height || id:ieu-a-97	TRUE	reported	igd	2	TRUE
10	rs11880992	A	G	A	G	0.037	0.0303	0.375	0.3713	FALSE	FALSE	FALSE	finn-b-E4_POCS	19	2176403	0.0587	NA	0.6056	Polycystic ovarian syndrome || id:finn-b-E4_POCS	Polycystic ovarian syndrome	Polycystic ovarian syndrome || ||	TRUE	igd	0.006	4.86004e-10	2176403	72207	19	ieu-a-97	Height || id:ieu-a-97	TRUE	reported	igd	2	TRUE
11	rs12208776	T	G	T	G	0.041	-0.1366	0.5083	0.4705	FALSE	FALSE	FALSE	finn-b-E4_POCS	6	7695418	0.0567	NA	0.01601	Polycystic ovarian syndrome || id:finn-b-E4_POCS	Polycystic ovarian syndrome	Polycystic ovarian syndrome || ||	TRUE	igd	0.0057	7.76962e-13	7695418	72207	6	ieu-a-97	Height || id:ieu-a-97	TRUE	reported	igd	2	TRUE
12	rs12214804	T	C	T	C	-0.081	0.2612	0.925	0.9476	FALSE	FALSE	FALSE	finn-b-E4_POCS	6	34188866	0.1264	NA	0.0387704	Polycystic ovarian syndrome || id:finn-b-E4_POCS	Polycystic ovarian syndrome	Polycystic ovarian syndrome || ||	TRUE	igd	0.011	4.58036e-13	34188866	72129	6	ieu-a-97	Height || id:ieu-a-97	TRUE	reported	igd	2	TRUE
13	rs1351394	C	T	C	T	-0.057	0.016	0.5167	0.4788	FALSE	FALSE	FALSE	finn-b-E4_POCS	12	66351826	0.057	NA	0.778901	Polycystic ovarian syndrome || id:finn-b-E4_POCS	Polycystic ovarian syndrome	Polycystic ovarian syndrome || ||	TRUE	igd	0.0056	3.19963e-24	66351826	73104	12	ieu-a-97	Height || id:ieu-a-97	TRUE	reported	igd	2	TRUE
14	rs143384	G	A	G	A	0.062	-0.0053	0.4	0.4405	FALSE	FALSE	FALSE	finn-b-E4_POCS	20	34025756	0.0574	NA	0.926	Polycystic ovarian syndrome || id:finn-b-E4_POCS	Polycystic ovarian syndrome	Polycystic ovarian syndrome || ||	TRUE	igd	0.0062	2.73968e-23	34025756	72202	20	ieu-a-97	Height || id:ieu-a-97	TRUE	reported	igd	2	TRUE
15	rs1490384	T	C	T	C	0.034	-0.0176	0.4333	0.4766	FALSE	FALSE	FALSE	finn-b-E4_POCS	6	126851160	0.0567	NA	0.756	Polycystic ovarian syndrome || id:finn-b-E4_POCS	Polycystic ovarian syndrome	Polycystic ovarian syndrome || ||	TRUE	igd	0.0057	1.79999e-09	126851160	73079	6	ieu-a-97	Height || id:ieu-a-97	TRUE	reported	igd	2	TRUE
16	rs1662843	C	G	C	G	0.035	0.0336	0.275	0.3664	FALSE	TRUE	FALSE	finn-b-E4_POCS	4	82154942	0.0591	NA	0.569799	Polycystic ovarian syndrome || id:finn-b-E4_POCS	Polycystic ovarian syndrome	Polycystic ovarian syndrome || ||	TRUE	igd	0.0061	1.10999e-08	82154942	73116	4	ieu-a-97	Height || id:ieu-a-97	TRUE	reported	igd	2	TRUE
17	rs16942383	A	C	A	C	-0.12	0.0283	0.0417	0.02592	FALSE	FALSE	FALSE	finn-b-E4_POCS	15	89405052	0.177	NA	0.8731	Polycystic ovarian syndrome || id:finn-b-E4_POCS	Polycystic ovarian syndrome	Polycystic ovarian syndrome || ||	TRUE	igd	0.017	3.11028e-12	89405052	72897	15	ieu-a-97	Height || id:ieu-a-97	TRUE	reported	igd	2	TRUE
18	rs1708299	G	A	G	A	-0.048	0.0399	0.675	0.6657	FALSE	FALSE	FALSE	finn-b-E4_POCS	7	28189946	0.0603	NA	0.508	Polycystic ovarian syndrome || id:finn-b-E4_POCS	Polycystic ovarian syndrome	Polycystic ovarian syndrome || ||	TRUE	igd	0.0062	1.10002e-14	28189946	73121	7	ieu-a-97	Height || id:ieu-a-97	TRUE	reported	igd	2	TRUE
19	rs17346452	C	T	C	T	0.04	0.1387	NA	0.2245	FALSE	FALSE	FALSE	finn-b-E4_POCS	1	172053287	0.0681	NA	0.0415901	Polycystic ovarian syndrome || id:finn-b-E4_POCS	Polycystic ovarian syndrome	Polycystic ovarian syndrome || ||	TRUE	igd	0.0064	6.54003e-10	172053287	72206	1	ieu-a-97	Height || id:ieu-a-97	TRUE	reported	igd	2	TRUE
20	rs1812175	G	A	G	A	0.068	0.0007	0.8083	0.8344	FALSE	FALSE	FALSE	finn-b-E4_POCS	4	145574844	0.0762	NA	0.9928	Polycystic ovarian syndrome || id:finn-b-E4_POCS	Polycystic ovarian syndrome	Polycystic ovarian syndrome || ||	TRUE	igd	0.0076	6.80926e-19	145574844	73039	4	ieu-a-97	Height || id:ieu-a-97	TRUE	reported	igd	2	TRUE
21	rs2070776	G	A	G	A	0.038	-0.0373	0.6667	0.592	FALSE	FALSE	FALSE	finn-b-E4_POCS	17	62007498	0.0578	NA	0.5188	Polycystic ovarian syndrome || id:finn-b-E4_POCS	Polycystic ovarian syndrome	Polycystic ovarian syndrome || ||	TRUE	igd	0.0062	1.33999e-09	62007498	72154	17	ieu-a-97	Height || id:ieu-a-97	TRUE	reported	igd	2	TRUE
22	rs2093210	T	C	T	C	-0.04	0.0543	0.6083	0.7045	FALSE	FALSE	FALSE	finn-b-E4_POCS	14	60957279	0.0618	NA	0.3801	Polycystic ovarian syndrome || id:finn-b-E4_POCS	Polycystic ovarian syndrome	Polycystic ovarian syndrome || ||	TRUE	igd	0.0061	3.61993e-11	60957279	72197	14	ieu-a-97	Height || id:ieu-a-97	TRUE	reported	igd	2	TRUE
23	rs2145270	T	C	T	C	-0.04	-0.03	0.6167	0.6887	FALSE	FALSE	FALSE	finn-b-E4_POCS	20	6621685	0.0614	NA	0.625299	Polycystic ovarian syndrome || id:finn-b-E4_POCS	Polycystic ovarian syndrome	Polycystic ovarian syndrome || ||	TRUE	igd	0.006	1.72982e-11	6621685	73095	20	ieu-a-97	Height || id:ieu-a-97	TRUE	reported	igd	2	TRUE
24	rs263178	T	C	T	C	-0.053	0.0157	0.25	0.2581	FALSE	FALSE	FALSE	finn-b-E4_POCS	6	142865106	0.065	NA	0.8096	Polycystic ovarian syndrome || id:finn-b-E4_POCS	Polycystic ovarian syndrome	Polycystic ovarian syndrome || ||	TRUE	igd	0.0064	1.05999e-16	142865106	73103	6	ieu-a-97	Height || id:ieu-a-97	TRUE	reported	igd	2	TRUE
25	rs293713	G	A	G	A	0.038	-0.0572	0.725	0.5998	FALSE	FALSE	FALSE	finn-b-E4_POCS	20	31942247	0.0582	NA	0.3251	Polycystic ovarian syndrome || id:finn-b-E4_POCS	Polycystic ovarian syndrome	Polycystic ovarian syndrome || ||	TRUE	igd	0.0062	1.09999e-09	31942247	73126	20	ieu-a-97	Height || id:ieu-a-97	TRUE	reported	igd	2	TRUE
26	rs310405	A	G	A	G	0.034	0.0331	0.475	0.4579	FALSE	FALSE	FALSE	finn-b-E4_POCS	6	81800362	0.0569	NA	0.5603	Polycystic ovarian syndrome || id:finn-b-E4_POCS	Polycystic ovarian syndrome	Polycystic ovarian syndrome || ||	TRUE	igd	0.0057	3.42003e-09	81800362	73111	6	ieu-a-97	Height || id:ieu-a-97	TRUE	reported	igd	2	TRUE
27	rs3118905	A	G	A	G	-0.057	0.1002	0.2417	0.3124	FALSE	FALSE	FALSE	finn-b-E4_POCS	13	51105334	0.061	NA	0.1004	Polycystic ovarian syndrome || id:finn-b-E4_POCS	Polycystic ovarian syndrome	Polycystic ovarian syndrome || ||	TRUE	igd	0.0064	1.05999e-18	51105334	73105	13	ieu-a-97	Height || id:ieu-a-97	TRUE	reported	igd	2	TRUE
28	rs33852	G	A	G	A	0.037	-0.0495	0.35	0.295	FALSE	FALSE	FALSE	finn-b-E4_POCS	5	171189571	0.0623	NA	0.4266	Polycystic ovarian syndrome || id:finn-b-E4_POCS	Polycystic ovarian syndrome	Polycystic ovarian syndrome || ||	TRUE	igd	0.0061	1.51999e-09	171189571	72832	5	ieu-a-97	Height || id:ieu-a-97	TRUE	reported	igd	2	TRUE
29	rs3764419	A	C	A	C	-0.041	-0.0916	0.375	0.3787	FALSE	FALSE	FALSE	finn-b-E4_POCS	17	29164023	0.0584	NA	0.1164	Polycystic ovarian syndrome || id:finn-b-E4_POCS	Polycystic ovarian syndrome	Polycystic ovarian syndrome || ||	TRUE	igd	0.0058	2.38013e-12	29164023	73124	17	ieu-a-97	Height || id:ieu-a-97	TRUE	reported	igd	2	TRUE
30	rs3791679	G	A	G	A	-0.048	0.1221	0.275	0.2256	FALSE	FALSE	FALSE	finn-b-E4_POCS	2	56096892	0.068	NA	0.0725805	Polycystic ovarian syndrome || id:finn-b-E4_POCS	Polycystic ovarian syndrome	Polycystic ovarian syndrome || ||	TRUE	igd	0.0069	4.40961e-12	56096892	72188	2	ieu-a-97	Height || id:ieu-a-97	TRUE	reported	igd	2	TRUE
31	rs3824867	G	A	G	A	-0.038	0.0029	0.7917	0.6114	FALSE	FALSE	FALSE	finn-b-E4_POCS	11	47468569	0.0593	NA	0.9607	Polycystic ovarian syndrome || id:finn-b-E4_POCS	Polycystic ovarian syndrome	Polycystic ovarian syndrome || ||	TRUE	igd	0.0062	8.10009e-10	47468569	72841	11	ieu-a-97	Height || id:ieu-a-97	TRUE	reported	igd	2	TRUE
32	rs42235	T	C	T	C	0.061	-0.0837	0.3417	0.2848	FALSE	FALSE	FALSE	finn-b-E4_POCS	7	92248076	0.0629	NA	0.1832	Polycystic ovarian syndrome || id:finn-b-E4_POCS	Polycystic ovarian syndrome	Polycystic ovarian syndrome || ||	TRUE	igd	0.0064	1.3499e-21	92248076	72203	7	ieu-a-97	Height || id:ieu-a-97	TRUE	reported	igd	2	TRUE
33	rs4369779	C	T	C	T	0.046	-0.0395	0.7417	0.774	FALSE	FALSE	FALSE	finn-b-E4_POCS	18	20735408	0.0678	NA	0.5597	Polycystic ovarian syndrome || id:finn-b-E4_POCS	Polycystic ovarian syndrome	Polycystic ovarian syndrome || ||	TRUE	igd	0.0072	2.59998e-10	20735408	73109	18	ieu-a-97	Height || id:ieu-a-97	TRUE	reported	igd	2	TRUE
34	rs4733724	G	A	G	A	-0.048	0.0925	0.1917	0.1781	FALSE	FALSE	FALSE	finn-b-E4_POCS	8	130723728	0.0748	NA	0.216	Polycystic ovarian syndrome || id:finn-b-E4_POCS	Polycystic ovarian syndrome	Polycystic ovarian syndrome || ||	TRUE	igd	0.0073	5.67937e-11	130723728	73124	8	ieu-a-97	Height || id:ieu-a-97	TRUE	reported	igd	2	TRUE
35	rs4867721	T	G	T	G	-0.035	0.0744	0.5833	0.6114	FALSE	FALSE	FALSE	finn-b-E4_POCS	5	172983457	0.0582	NA	0.2009	Polycystic ovarian syndrome || id:finn-b-E4_POCS	Polycystic ovarian syndrome	Polycystic ovarian syndrome || ||	TRUE	igd	0.0057	1.29999e-09	172983457	73131	5	ieu-a-97	Height || id:ieu-a-97	TRUE	reported	igd	2	TRUE
36	rs4965598	T	C	T	C	-0.04	0.008	0.7167	0.6715	FALSE	FALSE	FALSE	finn-b-E4_POCS	15	100759614	0.0603	NA	0.8939	Polycystic ovarian syndrome || id:finn-b-E4_POCS	Polycystic ovarian syndrome	Polycystic ovarian syndrome || ||	TRUE	igd	0.0061	7.83971e-11	100759614	73114	15	ieu-a-97	Height || id:ieu-a-97	TRUE	reported	igd	2	TRUE
37	rs572169	T	C	T	C	0.037	0.0921	0.325	0.3286	FALSE	FALSE	FALSE	finn-b-E4_POCS	3	172165727	0.0603	NA	0.1266	Polycystic ovarian syndrome || id:finn-b-E4_POCS	Polycystic ovarian syndrome	Polycystic ovarian syndrome || ||	TRUE	igd	0.0061	1.24e-09	172165727	73130	3	ieu-a-97	Height || id:ieu-a-97	TRUE	reported	igd	2	TRUE
38	rs6436066	G	T	G	T	-0.033	-0.0197	0.3333	0.4369	FALSE	FALSE	FALSE	finn-b-E4_POCS	2	219578361	0.0571	NA	0.73	Polycystic ovarian syndrome || id:finn-b-E4_POCS	Polycystic ovarian syndrome	Polycystic ovarian syndrome || ||	TRUE	igd	0.0056	3.96004e-09	219578361	73130	2	ieu-a-97	Height || id:ieu-a-97	TRUE	reported	igd	2	TRUE
39	rs6450922	G	C	G	C	-0.054	0.0149	0.2	0.3087	FALSE	TRUE	FALSE	finn-b-E4_POCS	5	32689718	0.0611	NA	0.808	Polycystic ovarian syndrome || id:finn-b-E4_POCS	Polycystic ovarian syndrome	Polycystic ovarian syndrome || ||	TRUE	igd	0.0087	3.34996e-10	32689718	69782	5	ieu-a-97	Height || id:ieu-a-97	TRUE	reported	igd	2	TRUE
40	rs6512577	T	C	T	C	0.052	-0.0141	0.3083	0.2088	FALSE	FALSE	FALSE	finn-b-E4_POCS	20	47865784	0.0697	NA	0.8395	Polycystic ovarian syndrome || id:finn-b-E4_POCS	Polycystic ovarian syndrome	Polycystic ovarian syndrome || ||	TRUE	igd	0.0087	1.91999e-09	47865784	50130	20	ieu-a-97	Height || id:ieu-a-97	TRUE	reported	igd	2	TRUE
41	rs6879260	C	T	C	T	0.036	0.017	0.6583	0.5956	FALSE	FALSE	FALSE	finn-b-E4_POCS	5	179731014	0.058	NA	0.769899	Polycystic ovarian syndrome || id:finn-b-E4_POCS	Polycystic ovarian syndrome	Polycystic ovarian syndrome || ||	TRUE	igd	0.0058	6.73008e-10	179731014	73053	5	ieu-a-97	Height || id:ieu-a-97	TRUE	reported	igd	2	TRUE
42	rs6932730	C	T	C	T	-0.041	-0.0873	0.1333	0.2035	FALSE	FALSE	FALSE	finn-b-E4_POCS	6	31354182	0.0891	NA	0.3272	Polycystic ovarian syndrome || id:finn-b-E4_POCS	Polycystic ovarian syndrome	Polycystic ovarian syndrome || ||	TRUE	igd	0.0074	2.63998e-08	31354182	73108	6	ieu-a-97	Height || id:ieu-a-97	TRUE	reported	igd	2	TRUE
43	rs724016	G	A	G	A	0.069	-0.0316	0.4833	0.4544	FALSE	FALSE	FALSE	finn-b-E4_POCS	3	141105570	0.057	NA	0.579499	Polycystic ovarian syndrome || id:finn-b-E4_POCS	Polycystic ovarian syndrome	Polycystic ovarian syndrome || ||	TRUE	igd	0.0056	8.49963e-35	141105570	73132	3	ieu-a-97	Height || id:ieu-a-97	TRUE	reported	igd	2	TRUE
44	rs7460090	C	T	C	T	-0.063	0.0643	0.1167	0.1058	FALSE	FALSE	FALSE	finn-b-E4_POCS	8	57194163	0.0922	NA	0.486	Polycystic ovarian syndrome || id:finn-b-E4_POCS	Polycystic ovarian syndrome	Polycystic ovarian syndrome || ||	TRUE	igd	0.0087	3.19007e-13	57194163	73108	8	ieu-a-97	Height || id:ieu-a-97	TRUE	reported	igd	2	TRUE
45	rs7536458	G	T	G	T	-0.04	-0.0842	NA	0.2424	FALSE	FALSE	FALSE	finn-b-E4_POCS	1	118864602	0.0666	NA	0.2067	Polycystic ovarian syndrome || id:finn-b-E4_POCS	Polycystic ovarian syndrome	Polycystic ovarian syndrome || ||	TRUE	igd	0.0065	6.49995e-10	118864602	72200	1	ieu-a-97	Height || id:ieu-a-97	TRUE	reported	igd	2	TRUE
46	rs7698271	T	C	T	C	-0.071	0.0619	0.1583	0.09366	FALSE	FALSE	FALSE	finn-b-E4_POCS	4	18019413	0.0976	NA	0.5261	Polycystic ovarian syndrome || id:finn-b-E4_POCS	Polycystic ovarian syndrome	Polycystic ovarian syndrome || ||	TRUE	igd	0.0081	2.03986e-18	18019413	73136	4	ieu-a-97	Height || id:ieu-a-97	TRUE	reported	igd	2	TRUE
47	rs7759938	T	C	T	C	-0.04	-0.0325	0.6417	0.6862	FALSE	FALSE	FALSE	finn-b-E4_POCS	6	105378954	0.0614	NA	0.5962	Polycystic ovarian syndrome || id:finn-b-E4_POCS	Polycystic ovarian syndrome	Polycystic ovarian syndrome || ||	TRUE	igd	0.0062	1.12001e-10	105378954	73101	6	ieu-a-97	Height || id:ieu-a-97	TRUE	reported	igd	2	TRUE
48	rs798497	G	A	G	A	-0.053	-0.0199	0.2833	0.3592	FALSE	FALSE	FALSE	finn-b-E4_POCS	7	2795957	0.0592	NA	0.736	Polycystic ovarian syndrome || id:finn-b-E4_POCS	Polycystic ovarian syndrome	Polycystic ovarian syndrome || ||	TRUE	igd	0.0062	9.17065e-18	2795957	73126	7	ieu-a-97	Height || id:ieu-a-97	TRUE	reported	igd	2	TRUE
49	rs806794	G	A	G	A	-0.057	-0.0282	0.275	0.413	FALSE	FALSE	FALSE	finn-b-E4_POCS	6	26200677	0.0581	NA	0.6275	Polycystic ovarian syndrome || id:finn-b-E4_POCS	Polycystic ovarian syndrome	Polycystic ovarian syndrome || ||	TRUE	igd	0.0064	5.26017e-19	26200677	72206	6	ieu-a-97	Height || id:ieu-a-97	TRUE	reported	igd	2	TRUE
50	rs817300	A	G	A	G	-0.093	-0.1756	0.05	0.08606	FALSE	FALSE	FALSE	finn-b-E4_POCS	9	98380222	0.1014	NA	0.0832492	Polycystic ovarian syndrome || id:finn-b-E4_POCS	Polycystic ovarian syndrome	Polycystic ovarian syndrome || ||	TRUE	igd	0.014	8.60003e-11	98380222	67182	9	ieu-a-97	Height || id:ieu-a-97	TRUE	reported	igd	2	TRUE
51	rs9905385	G	A	G	A	-0.046	0.101	0.7	0.7262	FALSE	FALSE	FALSE	finn-b-E4_POCS	17	59498250	0.0637	NA	0.1124	Polycystic ovarian syndrome || id:finn-b-E4_POCS	Polycystic ovarian syndrome	Polycystic ovarian syndrome || ||	TRUE	igd	0.0061	1.91999e-14	59498250	73089	17	ieu-a-97	Height || id:ieu-a-97	TRUE	reported	igd	2	TRUE

## Sheet: Harmonized data_BMI
	SNP	effect_allele.exposure	other_allele.exposure	effect_allele.outcome	other_allele.outcome	beta.exposure	beta.outcome	eaf.exposure	eaf.outcome	remove	palindromic	ambiguous	id.outcome	chr	pos	se.outcome	samplesize.outcome	pval.outcome	outcome	originalname.outcome	outcome.deprecated	mr_keep.outcome	data_source.outcome	proxy.outcome	target_snp.outcome	proxy_snp.outcome	target_a1.outcome	target_a2.outcome	proxy_a1.outcome	proxy_a2.outcome	se.exposure	pos.exposure	pval.exposure	chr.exposure	samplesize.exposure	id.exposure	exposure	mr_keep.exposure	pval_origin.exposure	data_source.exposure	action	mr_keep
1	rs1016287	C	T	C	T	-0.0254	-0.1287	0.675	0.7424	FALSE	FALSE	FALSE	finn-b-E4_POCS	2	59305625	0.0647	NA	0.04655	Polycystic ovarian syndrome || id:finn-b-E4_POCS	Polycystic ovarian syndrome	Polycystic ovarian syndrome || ||	TRUE	igd	NA	NA	NA	NA	NA	NA	NA	0.0044	59305625	5.87003e-09	2	171885	ieu-a-974	Body mass index || id:ieu-a-974	TRUE	reported	igd	2	TRUE
2	rs10182181	G	A	G	A	0.0366	0.0355	0.5	0.4185	FALSE	FALSE	FALSE	finn-b-E4_POCS	2	25150296	0.0576	NA	0.5382	Polycystic ovarian syndrome || id:finn-b-E4_POCS	Polycystic ovarian syndrome	Polycystic ovarian syndrome || ||	TRUE	igd	NA	NA	NA	NA	NA	NA	NA	0.0039	25150296	3.90931e-21	2	171763	ieu-a-974	Body mass index || id:ieu-a-974	TRUE	reported	igd	2	TRUE
3	rs10733682	G	A	G	A	-0.0229	-0.0879	0.575	0.4678	FALSE	FALSE	FALSE	finn-b-E4_POCS	9	129460914	0.0574	NA	0.1255	Polycystic ovarian syndrome || id:finn-b-E4_POCS	Polycystic ovarian syndrome	Polycystic ovarian syndrome || ||	TRUE	igd	NA	NA	NA	NA	NA	NA	NA	0.0041	129460914	1.66498e-08	9	171261	ieu-a-974	Body mass index || id:ieu-a-974	TRUE	reported	igd	2	TRUE
4	rs10767664	A	T	A	T	0.0456	0.0922	0.7833	0.8302	FALSE	TRUE	FALSE	finn-b-E4_POCS	11	27725986	0.0753	NA	0.2213	Polycystic ovarian syndrome || id:finn-b-E4_POCS	Polycystic ovarian syndrome	Polycystic ovarian syndrome || ||	TRUE	igd	NA	NA	NA	NA	NA	NA	NA	0.0054	27725986	1.87715e-17	11	148288	ieu-a-974	Body mass index || id:ieu-a-974	TRUE	reported	igd	2	TRUE
5	rs10938397	G	A	G	A	0.0404	0.0706	0.4333	0.4744	FALSE	FALSE	FALSE	finn-b-E4_POCS	4	45182527	0.0567	NA	0.2129	Polycystic ovarian syndrome || id:finn-b-E4_POCS	Polycystic ovarian syndrome	Polycystic ovarian syndrome || ||	TRUE	igd	NA	NA	NA	NA	NA	NA	NA	0.0041	45182527	2.98401e-23	4	171386	ieu-a-974	Body mass index || id:ieu-a-974	TRUE	reported	igd	2	TRUE
6	rs10968576	G	A	G	A	0.0289	-0.0246	0.2917	0.3734	FALSE	FALSE	FALSE	finn-b-E4_POCS	9	28414339	0.0583	NA	0.672699	Polycystic ovarian syndrome || id:finn-b-E4_POCS	Polycystic ovarian syndrome	Polycystic ovarian syndrome || ||	TRUE	igd	NA	NA	NA	NA	NA	NA	NA	0.0043	28414339	1.0349e-11	9	171929	ieu-a-974	Body mass index || id:ieu-a-974	TRUE	reported	igd	2	TRUE
7	rs11165643	T	C	T	C	0.023	-0.0053	0.575	0.5987	FALSE	FALSE	FALSE	finn-b-E4_POCS	1	96924097	0.0581	NA	0.9267	Polycystic ovarian syndrome || id:finn-b-E4_POCS	Polycystic ovarian syndrome	Polycystic ovarian syndrome || ||	TRUE	igd	NA	NA	NA	NA	NA	NA	NA	0.004	96924097	5.75705e-09	1	171316	ieu-a-974	Body mass index || id:ieu-a-974	TRUE	reported	igd	2	TRUE
8	rs1121980	A	G	A	G	0.0774	0.0298	0.475	0.4277	FALSE	FALSE	FALSE	finn-b-E4_POCS	16	53809247	0.0574	NA	0.6034	Polycystic ovarian syndrome || id:finn-b-E4_POCS	Polycystic ovarian syndrome	Polycystic ovarian syndrome || ||	TRUE	igd	NA	NA	NA	NA	NA	NA	NA	0.0039	53809247	4.86631e-86	16	171524	ieu-a-974	Body mass index || id:ieu-a-974	TRUE	reported	igd	2	TRUE
9	rs11663558	A	G	A	G	-0.027	-0.0754	0.5	0.4753	FALSE	FALSE	FALSE	finn-b-E4_POCS	18	21133937	0.0568	NA	0.1844	Polycystic ovarian syndrome || id:finn-b-E4_POCS	Polycystic ovarian syndrome	Polycystic ovarian syndrome || ||	TRUE	igd	NA	NA	NA	NA	NA	NA	NA	0.0046	21133937	4.36898e-09	18	132081	ieu-a-974	Body mass index || id:ieu-a-974	TRUE	reported	igd	2	TRUE
10	rs12446632	A	G	A	G	-0.0432	0.0091	0.1333	0.1246	FALSE	FALSE	FALSE	finn-b-E4_POCS	16	19935389	0.0859	NA	0.916	Polycystic ovarian syndrome || id:finn-b-E4_POCS	Polycystic ovarian syndrome	Polycystic ovarian syndrome || ||	TRUE	igd	NA	NA	NA	NA	NA	NA	NA	0.0058	19935389	1.44611e-13	16	168883	ieu-a-974	Body mass index || id:ieu-a-974	TRUE	reported	igd	2	TRUE
11	rs12529728	G	A	G	A	0.0462	0.0045	0.1	0.2023	FALSE	FALSE	FALSE	finn-b-E4_POCS	6	50896630	0.0704	NA	0.9485	Polycystic ovarian syndrome || id:finn-b-E4_POCS	Polycystic ovarian syndrome	Polycystic ovarian syndrome || ||	TRUE	igd	NA	NA	NA	NA	NA	NA	NA	0.0051	50896630	1.75792e-19	6	171970	ieu-a-974	Body mass index || id:ieu-a-974	TRUE	reported	igd	2	TRUE
12	rs13098327	A	G	A	G	0.0333	-0.0706	0.1833	0.1718	FALSE	FALSE	FALSE	finn-b-E4_POCS	3	85820181	0.0751	NA	0.3475	Polycystic ovarian syndrome || id:finn-b-E4_POCS	Polycystic ovarian syndrome	Polycystic ovarian syndrome || ||	TRUE	igd	NA	NA	NA	NA	NA	NA	NA	0.0049	85820181	1.11609e-11	3	171933	ieu-a-974	Body mass index || id:ieu-a-974	TRUE	reported	igd	2	TRUE
13	rs1516725	C	T	C	T	0.0466	0.1031	0.9083	0.8996	FALSE	FALSE	FALSE	finn-b-E4_POCS	3	185824004	0.0947	NA	0.276	Polycystic ovarian syndrome || id:finn-b-E4_POCS	Polycystic ovarian syndrome	Polycystic ovarian syndrome || ||	TRUE	igd	NA	NA	NA	NA	NA	NA	NA	0.0059	185824004	1.91382e-15	3	171049	ieu-a-974	Body mass index || id:ieu-a-974	TRUE	reported	igd	2	TRUE
14	rs16851483	T	G	T	G	0.0524	0.0626	0.0917	0.0488	FALSE	FALSE	FALSE	finn-b-E4_POCS	3	141275436	0.132	NA	0.635199	Polycystic ovarian syndrome || id:finn-b-E4_POCS	Polycystic ovarian syndrome	Polycystic ovarian syndrome || ||	TRUE	igd	NA	NA	NA	NA	NA	NA	NA	0.0096	141275436	4.80596e-08	3	132027	ieu-a-974	Body mass index || id:ieu-a-974	TRUE	reported	igd	2	TRUE
15	rs17024393	C	T	C	T	0.0713	0.0762	0.04167	0.05573	FALSE	FALSE	FALSE	finn-b-E4_POCS	1	110154688	0.1235	NA	0.5373	Polycystic ovarian syndrome || id:finn-b-E4_POCS	Polycystic ovarian syndrome	Polycystic ovarian syndrome || ||	TRUE	igd	NA	NA	NA	NA	NA	NA	NA	0.0114	110154688	3.53102e-10	1	158336	ieu-a-974	Body mass index || id:ieu-a-974	TRUE	reported	igd	2	TRUE
16	rs17381664	C	T	C	T	0.0239	-0.0371	0.425	0.3856	FALSE	FALSE	FALSE	finn-b-E4_POCS	1	78053228	0.0584	NA	0.5254	Polycystic ovarian syndrome || id:finn-b-E4_POCS	Polycystic ovarian syndrome	Polycystic ovarian syndrome || ||	TRUE	igd	TRUE	rs17381664	rs12402928	C	T	T	C	0.0041	78048331	5.31202e-09	1	171911	ieu-a-974	Body mass index || id:ieu-a-974	TRUE	reported	igd	2	TRUE
17	rs1928295	C	T	C	T	-0.0258	-0.1099	0.425	0.5134	FALSE	FALSE	FALSE	finn-b-E4_POCS	9	120378483	0.0568	NA	0.0531998	Polycystic ovarian syndrome || id:finn-b-E4_POCS	Polycystic ovarian syndrome	Polycystic ovarian syndrome || ||	TRUE	igd	NA	NA	NA	NA	NA	NA	NA	0.0039	120378483	3.42137e-11	9	171877	ieu-a-974	Body mass index || id:ieu-a-974	TRUE	reported	igd	2	TRUE
18	rs2060604	C	T	C	T	-0.0232	0.0046	0.4417	0.3908	FALSE	FALSE	FALSE	finn-b-E4_POCS	8	76650334	0.0581	NA	0.9374	Polycystic ovarian syndrome || id:finn-b-E4_POCS	Polycystic ovarian syndrome	Polycystic ovarian syndrome || ||	TRUE	igd	NA	NA	NA	NA	NA	NA	NA	0.004	76650334	4.06097e-09	8	171947	ieu-a-974	Body mass index || id:ieu-a-974	TRUE	reported	igd	2	TRUE
19	rs2112347	G	T	G	T	-0.0298	-0.1248	0.375	0.414	FALSE	FALSE	FALSE	finn-b-E4_POCS	5	75015242	0.0577	NA	0.0306401	Polycystic ovarian syndrome || id:finn-b-E4_POCS	Polycystic ovarian syndrome	Polycystic ovarian syndrome || ||	TRUE	igd	NA	NA	NA	NA	NA	NA	NA	0.0041	75015242	3.14775e-13	5	171899	ieu-a-974	Body mass index || id:ieu-a-974	TRUE	reported	igd	2	TRUE
20	rs2303108	C	T	C	T	0.0278	-0.016	0.675	0.6587	FALSE	FALSE	FALSE	finn-b-E4_POCS	19	47589895	0.0596	NA	0.7889	Polycystic ovarian syndrome || id:finn-b-E4_POCS	Polycystic ovarian syndrome	Polycystic ovarian syndrome || ||	TRUE	igd	NA	NA	NA	NA	NA	NA	NA	0.0043	47589895	8.52511e-11	19	171952	ieu-a-974	Body mass index || id:ieu-a-974	TRUE	reported	igd	2	TRUE
21	rs3127553	A	G	A	G	-0.0259	-0.1561	0.6333	0.6262	FALSE	FALSE	FALSE	finn-b-E4_POCS	1	49438005	0.0585	NA	0.00760799	Polycystic ovarian syndrome || id:finn-b-E4_POCS	Polycystic ovarian syndrome	Polycystic ovarian syndrome || ||	TRUE	igd	NA	NA	NA	NA	NA	NA	NA	0.0042	49438005	4.57604e-10	1	171575	ieu-a-974	Body mass index || id:ieu-a-974	TRUE	reported	igd	2	TRUE
22	rs3817334	T	C	T	C	0.0265	0.0355	0.45	0.3969	FALSE	FALSE	FALSE	finn-b-E4_POCS	11	47650993	0.0594	NA	0.55	Polycystic ovarian syndrome || id:finn-b-E4_POCS	Polycystic ovarian syndrome	Polycystic ovarian syndrome || ||	TRUE	igd	NA	NA	NA	NA	NA	NA	NA	0.004	47650993	2.46888e-11	11	171889	ieu-a-974	Body mass index || id:ieu-a-974	TRUE	reported	igd	2	TRUE
23	rs4929923	C	T	C	T	0.0235	0.0006	0.7167	0.6482	FALSE	FALSE	FALSE	finn-b-E4_POCS	11	8639200	0.0594	NA	0.9915	Polycystic ovarian syndrome || id:finn-b-E4_POCS	Polycystic ovarian syndrome	Polycystic ovarian syndrome || ||	TRUE	igd	NA	NA	NA	NA	NA	NA	NA	0.0041	8639200	9.05295e-09	11	171620	ieu-a-974	Body mass index || id:ieu-a-974	TRUE	reported	igd	2	TRUE
24	rs4981693	A	G	A	G	0.0336	0.0204	0.7917	0.6707	FALSE	FALSE	FALSE	finn-b-E4_POCS	14	29680331	0.0608	NA	0.737999	Polycystic ovarian syndrome || id:finn-b-E4_POCS	Polycystic ovarian syndrome	Polycystic ovarian syndrome || ||	TRUE	igd	NA	NA	NA	NA	NA	NA	NA	0.0054	29680331	4.90196e-10	14	132063	ieu-a-974	Body mass index || id:ieu-a-974	TRUE	reported	igd	2	TRUE
25	rs543874	G	A	G	A	0.0603	0.1885	0.2667	0.1774	FALSE	FALSE	FALSE	finn-b-E4_POCS	1	177889480	0.0739	NA	0.0106999	Polycystic ovarian syndrome || id:finn-b-E4_POCS	Polycystic ovarian syndrome	Polycystic ovarian syndrome || ||	TRUE	igd	NA	NA	NA	NA	NA	NA	NA	0.005	177889480	9.61391e-34	1	171901	ieu-a-974	Body mass index || id:ieu-a-974	TRUE	reported	igd	2	TRUE
26	rs6091540	T	C	T	C	-0.0297	-0.0246	0.275	0.2296	FALSE	FALSE	FALSE	finn-b-E4_POCS	20	51087862	0.0674	NA	0.715201	Polycystic ovarian syndrome || id:finn-b-E4_POCS	Polycystic ovarian syndrome	Polycystic ovarian syndrome || ||	TRUE	igd	NA	NA	NA	NA	NA	NA	NA	0.0044	51087862	2.15377e-11	20	171875	ieu-a-974	Body mass index || id:ieu-a-974	TRUE	reported	igd	2	TRUE
27	rs6465468	T	G	T	G	0.0245	0.0611	0.325	0.2453	FALSE	FALSE	FALSE	finn-b-E4_POCS	7	95169514	0.066	NA	0.3552	Polycystic ovarian syndrome || id:finn-b-E4_POCS	Polycystic ovarian syndrome	Polycystic ovarian syndrome || ||	TRUE	igd	NA	NA	NA	NA	NA	NA	NA	0.0045	95169514	4.98001e-08	7	166136	ieu-a-974	Body mass index || id:ieu-a-974	TRUE	reported	igd	2	TRUE
28	rs6548237	C	A	C	A	0.0687	0.2095	0.8667	0.8357	FALSE	FALSE	FALSE	finn-b-E4_POCS	2	621461	0.0772	NA	0.00667698	Polycystic ovarian syndrome || id:finn-b-E4_POCS	Polycystic ovarian syndrome	Polycystic ovarian syndrome || ||	TRUE	igd	NA	NA	NA	NA	NA	NA	NA	0.0052	621461	3.54568e-40	2	168619	ieu-a-974	Body mass index || id:ieu-a-974	TRUE	reported	igd	2	TRUE
29	rs663129	A	G	A	G	0.0567	0.1339	0.2833	0.1843	FALSE	FALSE	FALSE	finn-b-E4_POCS	18	57838401	0.0728	NA	0.06584	Polycystic ovarian syndrome || id:finn-b-E4_POCS	Polycystic ovarian syndrome	Polycystic ovarian syndrome || ||	TRUE	igd	NA	NA	NA	NA	NA	NA	NA	0.0046	57838401	3.48578e-34	18	170925	ieu-a-974	Body mass index || id:ieu-a-974	TRUE	reported	igd	2	TRUE
30	rs7138803	A	G	A	G	0.0348	0.062	0.4417	0.3846	FALSE	FALSE	FALSE	finn-b-E4_POCS	12	50247468	0.0586	NA	0.2905	Polycystic ovarian syndrome || id:finn-b-E4_POCS	Polycystic ovarian syndrome	Polycystic ovarian syndrome || ||	TRUE	igd	NA	NA	NA	NA	NA	NA	NA	0.0041	50247468	1.80302e-17	12	171945	ieu-a-974	Body mass index || id:ieu-a-974	TRUE	reported	igd	2	TRUE
31	rs7141420	T	C	T	C	0.0262	-0.0049	0.6167	0.5889	FALSE	FALSE	FALSE	finn-b-E4_POCS	14	79899454	0.0576	NA	0.9318	Polycystic ovarian syndrome || id:finn-b-E4_POCS	Polycystic ovarian syndrome	Polycystic ovarian syndrome || ||	TRUE	igd	NA	NA	NA	NA	NA	NA	NA	0.0039	79899454	1.45011e-11	14	171881	ieu-a-974	Body mass index || id:ieu-a-974	TRUE	reported	igd	2	TRUE
32	rs7239883	A	G	A	G	-0.0231	-0.0672	0.6833	0.5682	FALSE	FALSE	FALSE	finn-b-E4_POCS	18	40147671	0.0573	NA	0.2412	Polycystic ovarian syndrome || id:finn-b-E4_POCS	Polycystic ovarian syndrome	Polycystic ovarian syndrome || ||	TRUE	igd	NA	NA	NA	NA	NA	NA	NA	0.0041	40147671	1.51098e-08	18	171837	ieu-a-974	Body mass index || id:ieu-a-974	TRUE	reported	igd	2	TRUE
33	rs745213	G	T	G	T	0.0343	0.0058	0.8417	0.8732	FALSE	FALSE	FALSE	finn-b-E4_POCS	15	68110297	0.0853	NA	0.9455	Polycystic ovarian syndrome || id:finn-b-E4_POCS	Polycystic ovarian syndrome	Polycystic ovarian syndrome || ||	TRUE	igd	TRUE	rs745213	rs28688285	T	G	C	T	0.0053	68060389	1.31199e-10	15	165882	ieu-a-974	Body mass index || id:ieu-a-974	TRUE	reported	igd	2	TRUE
34	rs7531118	C	T	C	T	0.0341	0.0973	0.6083	0.5911	FALSE	FALSE	FALSE	finn-b-E4_POCS	1	72837239	0.0576	NA	0.0915398	Polycystic ovarian syndrome || id:finn-b-E4_POCS	Polycystic ovarian syndrome	Polycystic ovarian syndrome || ||	TRUE	igd	NA	NA	NA	NA	NA	NA	NA	0.0041	72837239	3.90301e-17	1	171610	ieu-a-974	Body mass index || id:ieu-a-974	TRUE	reported	igd	2	TRUE
35	rs8097783	A	G	A	G	-0.0512	0.02	0.1167	0.04094	FALSE	FALSE	FALSE	finn-b-E4_POCS	18	58051294	0.1439	NA	0.8897	Polycystic ovarian syndrome || id:finn-b-E4_POCS	Polycystic ovarian syndrome	Polycystic ovarian syndrome || ||	TRUE	igd	NA	NA	NA	NA	NA	NA	NA	0.0076	58051294	2.18625e-11	18	171786	ieu-a-974	Body mass index || id:ieu-a-974	TRUE	reported	igd	2	TRUE
36	rs9462027	A	G	A	G	0.0273	0.0242	0.2583	0.2708	FALSE	FALSE	FALSE	finn-b-E4_POCS	6	34797241	0.0642	NA	0.706601	Polycystic ovarian syndrome || id:finn-b-E4_POCS	Polycystic ovarian syndrome	Polycystic ovarian syndrome || ||	TRUE	igd	NA	NA	NA	NA	NA	NA	NA	0.0044	34797241	4.59695e-10	6	171092	ieu-a-974	Body mass index || id:ieu-a-974	TRUE	reported	igd	2	TRUE
37	rs9931989	C	G	C	G	-0.0258	0.0855	0.7083	0.611	FALSE	TRUE	FALSE	finn-b-E4_POCS	16	28906084	0.0583	NA	0.142	Polycystic ovarian syndrome || id:finn-b-E4_POCS	Polycystic ovarian syndrome	Polycystic ovarian syndrome || ||	TRUE	igd	NA	NA	NA	NA	NA	NA	NA	0.0042	28906084	9.46608e-10	16	171900	ieu-a-974	Body mass index || id:ieu-a-974	TRUE	reported	igd	2	TRUE

## Sheet: Harmonized data_WC
	SNP	effect_allele.exposure	other_allele.exposure	effect_allele.outcome	other_allele.outcome	beta.exposure	beta.outcome	eaf.exposure	eaf.outcome	remove	palindromic	ambiguous	id.outcome	chr	pos	se.outcome	samplesize.outcome	pval.outcome	outcome	originalname.outcome	outcome.deprecated	mr_keep.outcome	data_source.outcome	se.exposure	chr.exposure	samplesize.exposure	pos.exposure	pval.exposure	id.exposure	exposure	mr_keep.exposure	pval_origin.exposure	data_source.exposure	action	mr_keep
1	rs10938397	G	A	G	A	0.028	0.0706	0.4333	0.4744	FALSE	FALSE	FALSE	finn-b-E4_POCS	4	45182527	0.0567	NA	0.2129	Polycystic ovarian syndrome || id:finn-b-E4_POCS	Polycystic ovarian syndrome	Polycystic ovarian syndrome || ||	TRUE	igd	0.0045	4	127794	45182527	3.8e-10	ieu-a-63	Waist circumference || id:ieu-a-63	TRUE	reported	igd	2	TRUE
2	rs11030107	G	A	G	A	0.032	-0.0482	0.3083	0.25	FALSE	FALSE	FALSE	finn-b-E4_POCS	11	27694835	0.0657	NA	0.4635	Polycystic ovarian syndrome || id:finn-b-E4_POCS	Polycystic ovarian syndrome	Polycystic ovarian syndrome || ||	TRUE	igd	0.005	11	127675	27694835	1.7e-10	ieu-a-63	Waist circumference || id:ieu-a-63	TRUE	reported	igd	2	TRUE
3	rs12529728	G	A	G	A	0.037	0.0045	0.1	0.2023	FALSE	FALSE	FALSE	finn-b-E4_POCS	6	50896630	0.0704	NA	0.9485	Polycystic ovarian syndrome || id:finn-b-E4_POCS	Polycystic ovarian syndrome	Polycystic ovarian syndrome || ||	TRUE	igd	0.0058	6	127990	50896630	8.5e-11	ieu-a-63	Waist circumference || id:ieu-a-63	TRUE	reported	igd	2	TRUE
4	rs1412235	C	G	C	G	0.027	-0.0234	0.3083	0.3749	FALSE	TRUE	FALSE	finn-b-E4_POCS	9	28410996	0.0583	NA	0.6876	Polycystic ovarian syndrome || id:finn-b-E4_POCS	Polycystic ovarian syndrome	Polycystic ovarian syndrome || ||	TRUE	igd	0.0047	9	126880	28410996	1.1e-08	ieu-a-63	Waist circumference || id:ieu-a-63	TRUE	reported	igd	2	TRUE
5	rs16996700	C	T	C	T	-0.028	-0.0466	0.3	0.2295	FALSE	FALSE	FALSE	finn-b-E4_POCS	20	50981945	0.0674	NA	0.4887	Polycystic ovarian syndrome || id:finn-b-E4_POCS	Polycystic ovarian syndrome	Polycystic ovarian syndrome || ||	TRUE	igd	0.0049	20	127826	50981945	9.9e-09	ieu-a-63	Waist circumference || id:ieu-a-63	TRUE	reported	igd	2	TRUE
6	rs2112347	G	T	G	T	-0.033	-0.1248	0.375	0.414	FALSE	FALSE	FALSE	finn-b-E4_POCS	5	75015242	0.0577	NA	0.0306401	Polycystic ovarian syndrome || id:finn-b-E4_POCS	Polycystic ovarian syndrome	Polycystic ovarian syndrome || ||	TRUE	igd	0.0045	5	127951	75015242	2.4e-13	ieu-a-63	Waist circumference || id:ieu-a-63	TRUE	reported	igd	2	TRUE
7	rs2303108	C	T	C	T	0.028	-0.016	0.675	0.6587	FALSE	FALSE	FALSE	finn-b-E4_POCS	19	47589895	0.0596	NA	0.7889	Polycystic ovarian syndrome || id:finn-b-E4_POCS	Polycystic ovarian syndrome	Polycystic ovarian syndrome || ||	TRUE	igd	0.0047	19	127836	47589895	3e-09	ieu-a-63	Waist circumference || id:ieu-a-63	TRUE	reported	igd	2	TRUE
8	rs543874	G	A	G	A	0.05	0.1885	0.2667	0.1774	FALSE	FALSE	FALSE	finn-b-E4_POCS	1	177889480	0.0739	NA	0.0106999	Polycystic ovarian syndrome || id:finn-b-E4_POCS	Polycystic ovarian syndrome	Polycystic ovarian syndrome || ||	TRUE	igd	0.0055	1	127973	177889480	9.4e-20	ieu-a-63	Waist circumference || id:ieu-a-63	TRUE	reported	igd	2	TRUE
9	rs571312	A	C	A	C	0.053	0.1341	0.2833	0.1843	FALSE	FALSE	FALSE	finn-b-E4_POCS	18	57839769	0.0728	NA	0.0654606	Polycystic ovarian syndrome || id:finn-b-E4_POCS	Polycystic ovarian syndrome	Polycystic ovarian syndrome || ||	TRUE	igd	0.0052	18	127791	57839769	8.6e-25	ieu-a-63	Waist circumference || id:ieu-a-63	TRUE	reported	igd	2	TRUE
10	rs6725549	A	C	A	C	0.054	0.2274	0.875	0.8374	FALSE	FALSE	FALSE	finn-b-E4_POCS	2	630323	0.0779	NA	0.00351399	Polycystic ovarian syndrome || id:finn-b-E4_POCS	Polycystic ovarian syndrome	Polycystic ovarian syndrome || ||	TRUE	igd	0.0058	2	125765	630323	3.2e-20	ieu-a-63	Waist circumference || id:ieu-a-63	TRUE	reported	igd	2	TRUE
11	rs7138803	A	G	A	G	0.031	0.062	0.4417	0.3846	FALSE	FALSE	FALSE	finn-b-E4_POCS	12	50247468	0.0586	NA	0.2905	Polycystic ovarian syndrome || id:finn-b-E4_POCS	Polycystic ovarian syndrome	Polycystic ovarian syndrome || ||	TRUE	igd	0.0045	12	127980	50247468	9.3e-12	ieu-a-63	Waist circumference || id:ieu-a-63	TRUE	reported	igd	2	TRUE
12	rs7141420	T	C	T	C	0.026	-0.0049	0.6167	0.5889	FALSE	FALSE	FALSE	finn-b-E4_POCS	14	79899454	0.0576	NA	0.9318	Polycystic ovarian syndrome || id:finn-b-E4_POCS	Polycystic ovarian syndrome	Polycystic ovarian syndrome || ||	TRUE	igd	0.0044	14	127935	79899454	4.6e-09	ieu-a-63	Waist circumference || id:ieu-a-63	TRUE	reported	igd	2	TRUE
13	rs7239883	A	G	A	G	-0.025	-0.0672	0.6833	0.5682	FALSE	FALSE	FALSE	finn-b-E4_POCS	18	40147671	0.0573	NA	0.2412	Polycystic ovarian syndrome || id:finn-b-E4_POCS	Polycystic ovarian syndrome	Polycystic ovarian syndrome || ||	TRUE	igd	0.0045	18	127726	40147671	1e-08	ieu-a-63	Waist circumference || id:ieu-a-63	TRUE	reported	igd	2	TRUE
14	rs7498665	G	A	G	A	0.031	-0.0696	0.3583	0.4125	FALSE	FALSE	FALSE	finn-b-E4_POCS	16	28883241	0.0577	NA	0.2284	Polycystic ovarian syndrome || id:finn-b-E4_POCS	Polycystic ovarian syndrome	Polycystic ovarian syndrome || ||	TRUE	igd	0.0045	16	127190	28883241	2.8e-12	ieu-a-63	Waist circumference || id:ieu-a-63	TRUE	reported	igd	2	TRUE
15	rs7531118	C	T	C	T	0.029	0.0973	0.6083	0.5911	FALSE	FALSE	FALSE	finn-b-E4_POCS	1	72837239	0.0576	NA	0.0915398	Polycystic ovarian syndrome || id:finn-b-E4_POCS	Polycystic ovarian syndrome	Polycystic ovarian syndrome || ||	TRUE	igd	0.0045	1	127908	72837239	1.8e-10	ieu-a-63	Waist circumference || id:ieu-a-63	TRUE	reported	igd	2	TRUE
16	rs7550711	T	C	T	C	0.078	0.061	0.0339	0.05704	FALSE	FALSE	FALSE	finn-b-E4_POCS	1	110082886	0.1221	NA	0.617401	Polycystic ovarian syndrome || id:finn-b-E4_POCS	Polycystic ovarian syndrome	Polycystic ovarian syndrome || ||	TRUE	igd	0.013	1	116829	110082886	1.3e-09	ieu-a-63	Waist circumference || id:ieu-a-63	TRUE	reported	igd	2	TRUE
17	rs929641	G	A	G	A	-0.024	-0.1288	0.3833	0.3795	FALSE	FALSE	FALSE	finn-b-E4_POCS	2	58792377	0.0586	NA	0.0278202	Polycystic ovarian syndrome || id:finn-b-E4_POCS	Polycystic ovarian syndrome	Polycystic ovarian syndrome || ||	TRUE	igd	0.0044	2	127951	58792377	3.8e-08	ieu-a-63	Waist circumference || id:ieu-a-63	TRUE	reported	igd	2	TRUE

## Sheet: Harmonized data_HC
	SNP	effect_allele.exposure	other_allele.exposure	effect_allele.outcome	other_allele.outcome	beta.exposure	beta.outcome	eaf.exposure	eaf.outcome	remove	palindromic	ambiguous	id.outcome	chr	pos	se.outcome	samplesize.outcome	pval.outcome	outcome	originalname.outcome	outcome.deprecated	mr_keep.outcome	data_source.outcome	pval.exposure	se.exposure	chr.exposure	samplesize.exposure	pos.exposure	id.exposure	exposure	mr_keep.exposure	pval_origin.exposure	data_source.exposure	action	mr_keep
1	rs10938397	G	A	G	A	0.028	0.0706	0.4333	0.4744	FALSE	FALSE	FALSE	finn-b-E4_POCS	4	45182527	0.0567	NA	0.2129	Polycystic ovarian syndrome || id:finn-b-E4_POCS	Polycystic ovarian syndrome	Polycystic ovarian syndrome || ||	TRUE	igd	3.8e-10	0.0045	4	127794	45182527	ieu-a-51	Hip circumference || id:ieu-a-51	TRUE	reported	igd	2	TRUE
2	rs11030107	G	A	G	A	0.032	-0.0482	0.3083	0.25	FALSE	FALSE	FALSE	finn-b-E4_POCS	11	27694835	0.0657	NA	0.4635	Polycystic ovarian syndrome || id:finn-b-E4_POCS	Polycystic ovarian syndrome	Polycystic ovarian syndrome || ||	TRUE	igd	1.7e-10	0.005	11	127675	27694835	ieu-a-51	Hip circumference || id:ieu-a-51	TRUE	reported	igd	2	TRUE
3	rs12529728	G	A	G	A	0.037	0.0045	0.1	0.2023	FALSE	FALSE	FALSE	finn-b-E4_POCS	6	50896630	0.0704	NA	0.9485	Polycystic ovarian syndrome || id:finn-b-E4_POCS	Polycystic ovarian syndrome	Polycystic ovarian syndrome || ||	TRUE	igd	8.5e-11	0.0058	6	127990	50896630	ieu-a-51	Hip circumference || id:ieu-a-51	TRUE	reported	igd	2	TRUE
4	rs1412235	C	G	C	G	0.027	-0.0234	0.3083	0.3749	FALSE	TRUE	FALSE	finn-b-E4_POCS	9	28410996	0.0583	NA	0.6876	Polycystic ovarian syndrome || id:finn-b-E4_POCS	Polycystic ovarian syndrome	Polycystic ovarian syndrome || ||	TRUE	igd	1.1e-08	0.0047	9	126880	28410996	ieu-a-51	Hip circumference || id:ieu-a-51	TRUE	reported	igd	2	TRUE
5	rs16996700	C	T	C	T	-0.028	-0.0466	0.3	0.2295	FALSE	FALSE	FALSE	finn-b-E4_POCS	20	50981945	0.0674	NA	0.4887	Polycystic ovarian syndrome || id:finn-b-E4_POCS	Polycystic ovarian syndrome	Polycystic ovarian syndrome || ||	TRUE	igd	9.9e-09	0.0049	20	127826	50981945	ieu-a-51	Hip circumference || id:ieu-a-51	TRUE	reported	igd	2	TRUE
6	rs2112347	G	T	G	T	-0.033	-0.1248	0.375	0.414	FALSE	FALSE	FALSE	finn-b-E4_POCS	5	75015242	0.0577	NA	0.0306401	Polycystic ovarian syndrome || id:finn-b-E4_POCS	Polycystic ovarian syndrome	Polycystic ovarian syndrome || ||	TRUE	igd	2.4e-13	0.0045	5	127951	75015242	ieu-a-51	Hip circumference || id:ieu-a-51	TRUE	reported	igd	2	TRUE
7	rs2303108	C	T	C	T	0.028	-0.016	0.675	0.6587	FALSE	FALSE	FALSE	finn-b-E4_POCS	19	47589895	0.0596	NA	0.7889	Polycystic ovarian syndrome || id:finn-b-E4_POCS	Polycystic ovarian syndrome	Polycystic ovarian syndrome || ||	TRUE	igd	3e-09	0.0047	19	127836	47589895	ieu-a-51	Hip circumference || id:ieu-a-51	TRUE	reported	igd	2	TRUE
8	rs543874	G	A	G	A	0.05	0.1885	0.2667	0.1774	FALSE	FALSE	FALSE	finn-b-E4_POCS	1	177889480	0.0739	NA	0.0106999	Polycystic ovarian syndrome || id:finn-b-E4_POCS	Polycystic ovarian syndrome	Polycystic ovarian syndrome || ||	TRUE	igd	9.4e-20	0.0055	1	127973	177889480	ieu-a-51	Hip circumference || id:ieu-a-51	TRUE	reported	igd	2	TRUE
9	rs571312	A	C	A	C	0.053	0.1341	0.2833	0.1843	FALSE	FALSE	FALSE	finn-b-E4_POCS	18	57839769	0.0728	NA	0.0654606	Polycystic ovarian syndrome || id:finn-b-E4_POCS	Polycystic ovarian syndrome	Polycystic ovarian syndrome || ||	TRUE	igd	8.6e-25	0.0052	18	127791	57839769	ieu-a-51	Hip circumference || id:ieu-a-51	TRUE	reported	igd	2	TRUE
10	rs6725549	A	C	A	C	0.054	0.2274	0.875	0.8374	FALSE	FALSE	FALSE	finn-b-E4_POCS	2	630323	0.0779	NA	0.00351399	Polycystic ovarian syndrome || id:finn-b-E4_POCS	Polycystic ovarian syndrome	Polycystic ovarian syndrome || ||	TRUE	igd	3.2e-20	0.0058	2	125765	630323	ieu-a-51	Hip circumference || id:ieu-a-51	TRUE	reported	igd	2	TRUE
11	rs7138803	A	G	A	G	0.031	0.062	0.4417	0.3846	FALSE	FALSE	FALSE	finn-b-E4_POCS	12	50247468	0.0586	NA	0.2905	Polycystic ovarian syndrome || id:finn-b-E4_POCS	Polycystic ovarian syndrome	Polycystic ovarian syndrome || ||	TRUE	igd	9.3e-12	0.0045	12	127980	50247468	ieu-a-51	Hip circumference || id:ieu-a-51	TRUE	reported	igd	2	TRUE
12	rs7141420	T	C	T	C	0.026	-0.0049	0.6167	0.5889	FALSE	FALSE	FALSE	finn-b-E4_POCS	14	79899454	0.0576	NA	0.9318	Polycystic ovarian syndrome || id:finn-b-E4_POCS	Polycystic ovarian syndrome	Polycystic ovarian syndrome || ||	TRUE	igd	4.6e-09	0.0044	14	127935	79899454	ieu-a-51	Hip circumference || id:ieu-a-51	TRUE	reported	igd	2	TRUE
13	rs7239883	A	G	A	G	-0.025	-0.0672	0.6833	0.5682	FALSE	FALSE	FALSE	finn-b-E4_POCS	18	40147671	0.0573	NA	0.2412	Polycystic ovarian syndrome || id:finn-b-E4_POCS	Polycystic ovarian syndrome	Polycystic ovarian syndrome || ||	TRUE	igd	1e-08	0.0045	18	127726	40147671	ieu-a-51	Hip circumference || id:ieu-a-51	TRUE	reported	igd	2	TRUE
14	rs7498665	G	A	G	A	0.031	-0.0696	0.3583	0.4125	FALSE	FALSE	FALSE	finn-b-E4_POCS	16	28883241	0.0577	NA	0.2284	Polycystic ovarian syndrome || id:finn-b-E4_POCS	Polycystic ovarian syndrome	Polycystic ovarian syndrome || ||	TRUE	igd	2.8e-12	0.0045	16	127190	28883241	ieu-a-51	Hip circumference || id:ieu-a-51	TRUE	reported	igd	2	TRUE
15	rs7531118	C	T	C	T	0.029	0.0973	0.6083	0.5911	FALSE	FALSE	FALSE	finn-b-E4_POCS	1	72837239	0.0576	NA	0.0915398	Polycystic ovarian syndrome || id:finn-b-E4_POCS	Polycystic ovarian syndrome	Polycystic ovarian syndrome || ||	TRUE	igd	1.8e-10	0.0045	1	127908	72837239	ieu-a-51	Hip circumference || id:ieu-a-51	TRUE	reported	igd	2	TRUE
16	rs7550711	T	C	T	C	0.078	0.061	0.0339	0.05704	FALSE	FALSE	FALSE	finn-b-E4_POCS	1	110082886	0.1221	NA	0.617401	Polycystic ovarian syndrome || id:finn-b-E4_POCS	Polycystic ovarian syndrome	Polycystic ovarian syndrome || ||	TRUE	igd	1.3e-09	0.013	1	116829	110082886	ieu-a-51	Hip circumference || id:ieu-a-51	TRUE	reported	igd	2	TRUE
17	rs929641	G	A	G	A	-0.024	-0.1288	0.3833	0.3795	FALSE	FALSE	FALSE	finn-b-E4_POCS	2	58792377	0.0586	NA	0.0278202	Polycystic ovarian syndrome || id:finn-b-E4_POCS	Polycystic ovarian syndrome	Polycystic ovarian syndrome || ||	TRUE	igd	3.8e-08	0.0044	2	127951	58792377	ieu-a-51	Hip circumference || id:ieu-a-51	TRUE	reported	igd	2	TRUE

## Sheet: Harmonized data_WHR
	SNP	effect_allele.exposure	other_allele.exposure	effect_allele.outcome	other_allele.outcome	beta.exposure	beta.outcome	eaf.exposure	eaf.outcome	remove	palindromic	ambiguous	id.outcome	chr	pos	se.outcome	samplesize.outcome	pval.outcome	outcome	originalname.outcome	outcome.deprecated	mr_keep.outcome	data_source.outcome	se.exposure	chr.exposure	samplesize.exposure	pos.exposure	pval.exposure	id.exposure	exposure	mr_keep.exposure	pval_origin.exposure	data_source.exposure	action	mr_keep
1	rs10195252	C	T	C	T	-0.044	-0.0314	0.4417	0.3585	FALSE	FALSE	FALSE	finn-b-E4_POCS	2	165513091	0.059	NA	0.5947	Polycystic ovarian syndrome || id:finn-b-E4_POCS	Polycystic ovarian syndrome	Polycystic ovarian syndrome || ||	TRUE	igd	0.0044	2	117835	165513091	1e-23	ieu-a-75	Waist-to-hip ratio || id:ieu-a-75	TRUE	reported	igd	2	TRUE
2	rs1045241	T	C	T	C	-0.027	0.0363	0.3083	0.3147	FALSE	FALSE	FALSE	finn-b-E4_POCS	5	118729286	0.0614	NA	0.5549	Polycystic ovarian syndrome || id:finn-b-E4_POCS	Polycystic ovarian syndrome	Polycystic ovarian syndrome || ||	TRUE	igd	0.0049	5	117900	118729286	3.50002e-08	ieu-a-75	Waist-to-hip ratio || id:ieu-a-75	TRUE	reported	igd	2	TRUE
3	rs10804591	A	C	A	C	0.035	-0.0358	0.85	0.8004	FALSE	FALSE	FALSE	finn-b-E4_POCS	3	129334233	0.0713	NA	0.615601	Polycystic ovarian syndrome || id:finn-b-E4_POCS	Polycystic ovarian syndrome	Polycystic ovarian syndrome || ||	TRUE	igd	0.0054	3	117961	129334233	1.2e-10	ieu-a-75	Waist-to-hip ratio || id:ieu-a-75	TRUE	reported	igd	2	TRUE
4	rs11048470	T	G	T	G	0.033	0.0519	0.2333	0.3282	FALSE	FALSE	FALSE	finn-b-E4_POCS	12	26487283	0.0604	NA	0.3906	Polycystic ovarian syndrome || id:finn-b-E4_POCS	Polycystic ovarian syndrome	Polycystic ovarian syndrome || ||	TRUE	igd	0.0049	12	117985	26487283	1.9002e-11	ieu-a-75	Waist-to-hip ratio || id:ieu-a-75	TRUE	reported	igd	2	TRUE
5	rs11075985	A	C	A	C	0.039	0.0299	0.4833	0.4277	FALSE	FALSE	FALSE	finn-b-E4_POCS	16	53805207	0.0574	NA	0.6029	Polycystic ovarian syndrome || id:finn-b-E4_POCS	Polycystic ovarian syndrome	Polycystic ovarian syndrome || ||	TRUE	igd	0.0045	16	117836	53805207	5.00035e-18	ieu-a-75	Waist-to-hip ratio || id:ieu-a-75	TRUE	reported	igd	2	TRUE
6	rs11989744	T	C	T	C	-0.035	-0.0565	0.2583	0.2458	FALSE	FALSE	FALSE	finn-b-E4_POCS	8	23567463	0.0664	NA	0.3942	Polycystic ovarian syndrome || id:finn-b-E4_POCS	Polycystic ovarian syndrome	Polycystic ovarian syndrome || ||	TRUE	igd	0.0061	8	87538	23567463	5.39995e-09	ieu-a-75	Waist-to-hip ratio || id:ieu-a-75	TRUE	reported	igd	2	TRUE
7	rs12679556	G	T	G	T	0.03	-0.0457	0.2083	0.2429	FALSE	FALSE	FALSE	finn-b-E4_POCS	8	72514228	0.0664	NA	0.4913	Polycystic ovarian syndrome || id:finn-b-E4_POCS	Polycystic ovarian syndrome	Polycystic ovarian syndrome || ||	TRUE	igd	0.0052	8	115648	72514228	7.39997e-09	ieu-a-75	Waist-to-hip ratio || id:ieu-a-75	TRUE	reported	igd	2	TRUE
8	rs1294421	G	T	G	T	0.033	-0.0404	0.6	0.6074	FALSE	FALSE	FALSE	finn-b-E4_POCS	6	6743149	0.0581	NA	0.4872	Polycystic ovarian syndrome || id:finn-b-E4_POCS	Polycystic ovarian syndrome	Polycystic ovarian syndrome || ||	TRUE	igd	0.0046	6	117929	6743149	8.30042e-13	ieu-a-75	Waist-to-hip ratio || id:ieu-a-75	TRUE	reported	igd	2	TRUE
9	rs1358980	T	C	T	C	0.049	0.0516	0.45	0.4614	FALSE	FALSE	FALSE	finn-b-E4_POCS	6	43764551	0.0568	NA	0.3641	Polycystic ovarian syndrome || id:finn-b-E4_POCS	Polycystic ovarian syndrome	Polycystic ovarian syndrome || ||	TRUE	igd	0.0048	6	117401	43764551	2.39994e-24	ieu-a-75	Waist-to-hip ratio || id:ieu-a-75	TRUE	reported	igd	2	TRUE
10	rs1394461	C	G	C	G	0.035	-0.0072	0.2583	0.3036	FALSE	TRUE	FALSE	finn-b-E4_POCS	11	99222349	0.0618	NA	0.9076	Polycystic ovarian syndrome || id:finn-b-E4_POCS	Polycystic ovarian syndrome	Polycystic ovarian syndrome || ||	TRUE	igd	0.0063	11	87441	99222349	3.59998e-08	ieu-a-75	Waist-to-hip ratio || id:ieu-a-75	TRUE	reported	igd	2	TRUE
11	rs1443512	C	A	C	A	-0.037	0.0911	0.8	0.7188	FALSE	FALSE	FALSE	finn-b-E4_POCS	12	54342684	0.0631	NA	0.1489	Polycystic ovarian syndrome || id:finn-b-E4_POCS	Polycystic ovarian syndrome	Polycystic ovarian syndrome || ||	TRUE	igd	0.0051	12	117983	54342684	2.39994e-13	ieu-a-75	Waist-to-hip ratio || id:ieu-a-75	TRUE	reported	igd	2	TRUE
12	rs17819328	G	T	G	T	0.032	0.06	0.45	0.4665	FALSE	FALSE	FALSE	finn-b-E4_POCS	3	12489342	0.0572	NA	0.2935	Polycystic ovarian syndrome || id:finn-b-E4_POCS	Polycystic ovarian syndrome	Polycystic ovarian syndrome || ||	TRUE	igd	0.0046	3	117644	12489342	1.80011e-12	ieu-a-75	Waist-to-hip ratio || id:ieu-a-75	TRUE	reported	igd	2	TRUE
13	rs1936805	T	C	T	C	0.044	0.05	0.55	0.5269	FALSE	FALSE	FALSE	finn-b-E4_POCS	6	127452116	0.057	NA	0.3806	Polycystic ovarian syndrome || id:finn-b-E4_POCS	Polycystic ovarian syndrome	Polycystic ovarian syndrome || ||	TRUE	igd	0.0044	6	117782	127452116	7.00003e-24	ieu-a-75	Waist-to-hip ratio || id:ieu-a-75	TRUE	reported	igd	2	TRUE
14	rs2179129	G	A	G	A	-0.026	-0.0658	0.45	0.3766	FALSE	FALSE	FALSE	finn-b-E4_POCS	22	29450923	0.0589	NA	0.2642	Polycystic ovarian syndrome || id:finn-b-E4_POCS	Polycystic ovarian syndrome	Polycystic ovarian syndrome || ||	TRUE	igd	0.0045	22	117968	29450923	1.2e-08	ieu-a-75	Waist-to-hip ratio || id:ieu-a-75	TRUE	reported	igd	2	TRUE
15	rs2765539	T	C	T	C	0.031	-0.0395	0.7083	0.8507	FALSE	FALSE	FALSE	finn-b-E4_POCS	1	119549418	0.0795	NA	0.619699	Polycystic ovarian syndrome || id:finn-b-E4_POCS	Polycystic ovarian syndrome	Polycystic ovarian syndrome || ||	TRUE	igd	0.005	1	117992	119549418	2.80001e-10	ieu-a-75	Waist-to-hip ratio || id:ieu-a-75	TRUE	reported	igd	2	TRUE
16	rs3902751	A	G	A	G	0.032	-0.0499	0.225	0.2996	FALSE	FALSE	FALSE	finn-b-E4_POCS	7	25861639	0.0619	NA	0.4205	Polycystic ovarian syndrome || id:finn-b-E4_POCS	Polycystic ovarian syndrome	Polycystic ovarian syndrome || ||	TRUE	igd	0.0051	7	117975	25861639	6.4e-10	ieu-a-75	Waist-to-hip ratio || id:ieu-a-75	TRUE	reported	igd	2	TRUE
17	rs4471313	T	G	T	G	0.03	-0.0402	0.7232	0.7391	FALSE	FALSE	FALSE	finn-b-E4_POCS	1	170367466	0.0646	NA	0.5337	Polycystic ovarian syndrome || id:finn-b-E4_POCS	Polycystic ovarian syndrome	Polycystic ovarian syndrome || ||	TRUE	igd	0.0052	1	101511	170367466	7.49998e-09	ieu-a-75	Waist-to-hip ratio || id:ieu-a-75	TRUE	reported	igd	2	TRUE
18	rs4646404	A	G	A	G	-0.03	-0.0269	0.375	0.3279	FALSE	FALSE	FALSE	finn-b-E4_POCS	17	17420199	0.0608	NA	0.658999	Polycystic ovarian syndrome || id:finn-b-E4_POCS	Polycystic ovarian syndrome	Polycystic ovarian syndrome || ||	TRUE	igd	0.0051	17	112269	17420199	3.09999e-09	ieu-a-75	Waist-to-hip ratio || id:ieu-a-75	TRUE	reported	igd	2	TRUE
19	rs4846565	A	G	A	G	-0.048	-0.0609	0.3333	0.3591	FALSE	FALSE	FALSE	finn-b-E4_POCS	1	219722104	0.0593	NA	0.3043	Polycystic ovarian syndrome || id:finn-b-E4_POCS	Polycystic ovarian syndrome	Polycystic ovarian syndrome || ||	TRUE	igd	0.0046	1	117976	219722104	3.69999e-25	ieu-a-75	Waist-to-hip ratio || id:ieu-a-75	TRUE	reported	igd	2	TRUE
20	rs489693	A	C	A	C	0.029	0.1066	0.4083	0.2173	FALSE	FALSE	FALSE	finn-b-E4_POCS	18	57882787	0.0686	NA	0.1202	Polycystic ovarian syndrome || id:finn-b-E4_POCS	Polycystic ovarian syndrome	Polycystic ovarian syndrome || ||	TRUE	igd	0.0047	18	117977	57882787	1e-09	ieu-a-75	Waist-to-hip ratio || id:ieu-a-75	TRUE	reported	igd	2	TRUE
21	rs863750	T	C	T	C	0.027	-0.0522	0.5333	0.5737	FALSE	FALSE	FALSE	finn-b-E4_POCS	12	124505444	0.0578	NA	0.3662	Polycystic ovarian syndrome || id:finn-b-E4_POCS	Polycystic ovarian syndrome	Polycystic ovarian syndrome || ||	TRUE	igd	0.0045	12	117971	124505444	1e-09	ieu-a-75	Waist-to-hip ratio || id:ieu-a-75	TRUE	reported	igd	2	TRUE
22	rs9687846	A	G	A	G	0.034	0.1482	0.1917	0.1355	FALSE	FALSE	FALSE	finn-b-E4_POCS	5	55861894	0.0838	NA	0.0769999	Polycystic ovarian syndrome || id:finn-b-E4_POCS	Polycystic ovarian syndrome	Polycystic ovarian syndrome || ||	TRUE	igd	0.0057	5	117358	55861894	3.40001e-09	ieu-a-75	Waist-to-hip ratio || id:ieu-a-75	TRUE	reported	igd	2	TRUE
23	rs9860730	G	A	G	A	-0.042	-0.0322	0.2333	0.2977	FALSE	FALSE	FALSE	finn-b-E4_POCS	3	64701146	0.0623	NA	0.605399	Polycystic ovarian syndrome || id:finn-b-E4_POCS	Polycystic ovarian syndrome	Polycystic ovarian syndrome || ||	TRUE	igd	0.0048	3	117932	64701146	3.80014e-18	ieu-a-75	Waist-to-hip ratio || id:ieu-a-75	TRUE	reported	igd	2	TRUE
