# Supplementary material for: Causality of anthropometric markers associated with polycystic ovarian syndrome: Findings of a Mendelian randomization study
Source: PLoS One. 2022 Jun 9;17(6):e0269191. doi: 10.1371/journal.pone.0269191 (PMC9182303; doi:10.1371/journal.pone.0269191)
Supplement: S3 Table — (XLSX) [file pone.0269191.s013.xlsx]

## Sheet: Weight_single SNP Analysis
	exposure	outcome	id.exposure	id.outcome	samplesize	SNP	b	se	p
1	Weight || id:ieu-a-107	Polycystic ovarian syndrome || id:finn-b-E4_POCS	ieu-a-107	finn-b-E4_POCS	NA	rs1006353	-1.20256	1.59487	0.450838
2	Weight || id:ieu-a-107	Polycystic ovarian syndrome || id:finn-b-E4_POCS	ieu-a-107	finn-b-E4_POCS	NA	rs10938397	1.60455	1.28864	0.213077
3	Weight || id:ieu-a-107	Polycystic ovarian syndrome || id:finn-b-E4_POCS	ieu-a-107	finn-b-E4_POCS	NA	rs1421085	0.282609	0.834783	0.734955
4	Weight || id:ieu-a-107	Polycystic ovarian syndrome || id:finn-b-E4_POCS	ieu-a-107	finn-b-E4_POCS	NA	rs2867131	3.07671	1.06712	0.00393678
5	Weight || id:ieu-a-107	Polycystic ovarian syndrome || id:finn-b-E4_POCS	ieu-a-107	finn-b-E4_POCS	NA	rs4129299	-1.4359	1.74359	0.410207
6	Weight || id:ieu-a-107	Polycystic ovarian syndrome || id:finn-b-E4_POCS	ieu-a-107	finn-b-E4_POCS	NA	rs543874	3.49074	1.36852	0.0107493
7	Weight || id:ieu-a-107	Polycystic ovarian syndrome || id:finn-b-E4_POCS	ieu-a-107	finn-b-E4_POCS	NA	rs6091540	0.647368	1.77368	0.715122
8	Weight || id:ieu-a-107	Polycystic ovarian syndrome || id:finn-b-E4_POCS	ieu-a-107	finn-b-E4_POCS	NA	rs6567160	2.35172	1.25517	0.0609819
9	Weight || id:ieu-a-107	Polycystic ovarian syndrome || id:finn-b-E4_POCS	ieu-a-107	finn-b-E4_POCS	NA	rs6763931	-0.725	1.58056	0.64645
10	Weight || id:ieu-a-107	Polycystic ovarian syndrome || id:finn-b-E4_POCS	ieu-a-107	finn-b-E4_POCS	NA	rs7970350	-0.764706	1.67941	0.648864
11	Weight || id:ieu-a-107	Polycystic ovarian syndrome || id:finn-b-E4_POCS	ieu-a-107	finn-b-E4_POCS	NA	rs806794	0.564	1.162	0.627414
12	Weight || id:ieu-a-107	Polycystic ovarian syndrome || id:finn-b-E4_POCS	ieu-a-107	finn-b-E4_POCS	NA	All - Inverse variance weighted	0.989095	0.48471	0.0412912
13	Weight || id:ieu-a-107	Polycystic ovarian syndrome || id:finn-b-E4_POCS	ieu-a-107	finn-b-E4_POCS	NA	All - MR Egger	4.34446	1.63276	0.0260113

## Sheet: Height_single SNP Analysis
	exposure	outcome	id.exposure	id.outcome	samplesize	SNP	b	se	p
1	Height || id:ieu-a-97	Polycystic ovarian syndrome || id:finn-b-E4_POCS	ieu-a-97	finn-b-E4_POCS	NA	rs1036821	-4.9	1.63784	0.00277384
2	Height || id:ieu-a-97	Polycystic ovarian syndrome || id:finn-b-E4_POCS	ieu-a-97	finn-b-E4_POCS	NA	rs1046934	0.476596	1.22979	0.698354
3	Height || id:ieu-a-97	Polycystic ovarian syndrome || id:finn-b-E4_POCS	ieu-a-97	finn-b-E4_POCS	NA	rs10771408	1.22381	1.45714	0.400982
4	Height || id:ieu-a-97	Polycystic ovarian syndrome || id:finn-b-E4_POCS	ieu-a-97	finn-b-E4_POCS	NA	rs10799445	1.17895	1.65526	0.476315
5	Height || id:ieu-a-97	Polycystic ovarian syndrome || id:finn-b-E4_POCS	ieu-a-97	finn-b-E4_POCS	NA	rs11107116	1.34286	1.16429	0.248757
6	Height || id:ieu-a-97	Polycystic ovarian syndrome || id:finn-b-E4_POCS	ieu-a-97	finn-b-E4_POCS	NA	rs11118347	0.405882	1.66471	0.807373
7	Height || id:ieu-a-97	Polycystic ovarian syndrome || id:finn-b-E4_POCS	ieu-a-97	finn-b-E4_POCS	NA	rs11144688	-0.0567164	1.20746	0.962536
8	Height || id:ieu-a-97	Polycystic ovarian syndrome || id:finn-b-E4_POCS	ieu-a-97	finn-b-E4_POCS	NA	rs11205303	0.339216	1.19412	0.776355
9	Height || id:ieu-a-97	Polycystic ovarian syndrome || id:finn-b-E4_POCS	ieu-a-97	finn-b-E4_POCS	NA	rs1172294	-1.40476	1.37857	0.308204
10	Height || id:ieu-a-97	Polycystic ovarian syndrome || id:finn-b-E4_POCS	ieu-a-97	finn-b-E4_POCS	NA	rs11880992	0.818919	1.58649	0.605726
11	Height || id:ieu-a-97	Polycystic ovarian syndrome || id:finn-b-E4_POCS	ieu-a-97	finn-b-E4_POCS	NA	rs12208776	-3.33171	1.38293	0.0159888
12	Height || id:ieu-a-97	Polycystic ovarian syndrome || id:finn-b-E4_POCS	ieu-a-97	finn-b-E4_POCS	NA	rs12214804	-3.22469	1.56049	0.0387855
13	Height || id:ieu-a-97	Polycystic ovarian syndrome || id:finn-b-E4_POCS	ieu-a-97	finn-b-E4_POCS	NA	rs1351394	-0.280702	1	0.778939
14	Height || id:ieu-a-97	Polycystic ovarian syndrome || id:finn-b-E4_POCS	ieu-a-97	finn-b-E4_POCS	NA	rs143384	-0.0854839	0.925806	0.926432
15	Height || id:ieu-a-97	Polycystic ovarian syndrome || id:finn-b-E4_POCS	ieu-a-97	finn-b-E4_POCS	NA	rs1490384	-0.517647	1.66765	0.756253
16	Height || id:ieu-a-97	Polycystic ovarian syndrome || id:finn-b-E4_POCS	ieu-a-97	finn-b-E4_POCS	NA	rs1662843	0.96	1.68857	0.569677
17	Height || id:ieu-a-97	Polycystic ovarian syndrome || id:finn-b-E4_POCS	ieu-a-97	finn-b-E4_POCS	NA	rs16942383	-0.235833	1.475	0.87297
18	Height || id:ieu-a-97	Polycystic ovarian syndrome || id:finn-b-E4_POCS	ieu-a-97	finn-b-E4_POCS	NA	rs1708299	-0.83125	1.25625	0.508169
19	Height || id:ieu-a-97	Polycystic ovarian syndrome || id:finn-b-E4_POCS	ieu-a-97	finn-b-E4_POCS	NA	rs17346452	3.4675	1.7025	0.041679
20	Height || id:ieu-a-97	Polycystic ovarian syndrome || id:finn-b-E4_POCS	ieu-a-97	finn-b-E4_POCS	NA	rs1812175	0.0102941	1.12059	0.99267
21	Height || id:ieu-a-97	Polycystic ovarian syndrome || id:finn-b-E4_POCS	ieu-a-97	finn-b-E4_POCS	NA	rs2070776	-0.981579	1.52105	0.518714
22	Height || id:ieu-a-97	Polycystic ovarian syndrome || id:finn-b-E4_POCS	ieu-a-97	finn-b-E4_POCS	NA	rs2093210	-1.3575	1.545	0.379596
23	Height || id:ieu-a-97	Polycystic ovarian syndrome || id:finn-b-E4_POCS	ieu-a-97	finn-b-E4_POCS	NA	rs2145270	0.75	1.535	0.625125
24	Height || id:ieu-a-97	Polycystic ovarian syndrome || id:finn-b-E4_POCS	ieu-a-97	finn-b-E4_POCS	NA	rs263178	-0.296226	1.22642	0.809138
25	Height || id:ieu-a-97	Polycystic ovarian syndrome || id:finn-b-E4_POCS	ieu-a-97	finn-b-E4_POCS	NA	rs293713	-1.50526	1.53158	0.325697
26	Height || id:ieu-a-97	Polycystic ovarian syndrome || id:finn-b-E4_POCS	ieu-a-97	finn-b-E4_POCS	NA	rs310405	0.973529	1.67353	0.560754
27	Height || id:ieu-a-97	Polycystic ovarian syndrome || id:finn-b-E4_POCS	ieu-a-97	finn-b-E4_POCS	NA	rs3118905	-1.75789	1.07018	0.100461
28	Height || id:ieu-a-97	Polycystic ovarian syndrome || id:finn-b-E4_POCS	ieu-a-97	finn-b-E4_POCS	NA	rs33852	-1.33784	1.68378	0.42688
29	Height || id:ieu-a-97	Polycystic ovarian syndrome || id:finn-b-E4_POCS	ieu-a-97	finn-b-E4_POCS	NA	rs3764419	2.23415	1.42439	0.116766
30	Height || id:ieu-a-97	Polycystic ovarian syndrome || id:finn-b-E4_POCS	ieu-a-97	finn-b-E4_POCS	NA	rs3791679	-2.54375	1.41667	0.07256
31	Height || id:ieu-a-97	Polycystic ovarian syndrome || id:finn-b-E4_POCS	ieu-a-97	finn-b-E4_POCS	NA	rs3824867	-0.0763158	1.56053	0.960996
32	Height || id:ieu-a-97	Polycystic ovarian syndrome || id:finn-b-E4_POCS	ieu-a-97	finn-b-E4_POCS	NA	rs42235	-1.37213	1.03115	0.183293
33	Height || id:ieu-a-97	Polycystic ovarian syndrome || id:finn-b-E4_POCS	ieu-a-97	finn-b-E4_POCS	NA	rs4369779	-0.858696	1.47391	0.560165
34	Height || id:ieu-a-97	Polycystic ovarian syndrome || id:finn-b-E4_POCS	ieu-a-97	finn-b-E4_POCS	NA	rs4733724	-1.92708	1.55833	0.216224
35	Height || id:ieu-a-97	Polycystic ovarian syndrome || id:finn-b-E4_POCS	ieu-a-97	finn-b-E4_POCS	NA	rs4867721	-2.12571	1.66286	0.201126
36	Height || id:ieu-a-97	Polycystic ovarian syndrome || id:finn-b-E4_POCS	ieu-a-97	finn-b-E4_POCS	NA	rs4965598	-0.2	1.5075	0.894454
37	Height || id:ieu-a-97	Polycystic ovarian syndrome || id:finn-b-E4_POCS	ieu-a-97	finn-b-E4_POCS	NA	rs572169	2.48919	1.62973	0.126671
38	Height || id:ieu-a-97	Polycystic ovarian syndrome || id:finn-b-E4_POCS	ieu-a-97	finn-b-E4_POCS	NA	rs6436066	0.59697	1.7303	0.730088
39	Height || id:ieu-a-97	Polycystic ovarian syndrome || id:finn-b-E4_POCS	ieu-a-97	finn-b-E4_POCS	NA	rs6450922	-0.275926	1.13148	0.807337
40	Height || id:ieu-a-97	Polycystic ovarian syndrome || id:finn-b-E4_POCS	ieu-a-97	finn-b-E4_POCS	NA	rs6512577	-0.271154	1.34038	0.839686
41	Height || id:ieu-a-97	Polycystic ovarian syndrome || id:finn-b-E4_POCS	ieu-a-97	finn-b-E4_POCS	NA	rs6879260	0.472222	1.61111	0.769443
42	Height || id:ieu-a-97	Polycystic ovarian syndrome || id:finn-b-E4_POCS	ieu-a-97	finn-b-E4_POCS	NA	rs6932730	2.12927	2.17317	0.327186
43	Height || id:ieu-a-97	Polycystic ovarian syndrome || id:finn-b-E4_POCS	ieu-a-97	finn-b-E4_POCS	NA	rs724016	-0.457971	0.826087	0.579315
44	Height || id:ieu-a-97	Polycystic ovarian syndrome || id:finn-b-E4_POCS	ieu-a-97	finn-b-E4_POCS	NA	rs7460090	-1.02063	1.46349	0.485554
45	Height || id:ieu-a-97	Polycystic ovarian syndrome || id:finn-b-E4_POCS	ieu-a-97	finn-b-E4_POCS	NA	rs7536458	2.105	1.665	0.206135
46	Height || id:ieu-a-97	Polycystic ovarian syndrome || id:finn-b-E4_POCS	ieu-a-97	finn-b-E4_POCS	NA	rs7698271	-0.871831	1.37465	0.525936
47	Height || id:ieu-a-97	Polycystic ovarian syndrome || id:finn-b-E4_POCS	ieu-a-97	finn-b-E4_POCS	NA	rs7759938	0.8125	1.535	0.596586
48	Height || id:ieu-a-97	Polycystic ovarian syndrome || id:finn-b-E4_POCS	ieu-a-97	finn-b-E4_POCS	NA	rs798497	0.375472	1.11698	0.736759
49	Height || id:ieu-a-97	Polycystic ovarian syndrome || id:finn-b-E4_POCS	ieu-a-97	finn-b-E4_POCS	NA	rs806794	0.494737	1.0193	0.627414
50	Height || id:ieu-a-97	Polycystic ovarian syndrome || id:finn-b-E4_POCS	ieu-a-97	finn-b-E4_POCS	NA	rs817300	1.88817	1.09032	0.0833171
51	Height || id:ieu-a-97	Polycystic ovarian syndrome || id:finn-b-E4_POCS	ieu-a-97	finn-b-E4_POCS	NA	rs9905385	-2.19565	1.38478	0.11284
52	Height || id:ieu-a-97	Polycystic ovarian syndrome || id:finn-b-E4_POCS	ieu-a-97	finn-b-E4_POCS	NA	All - Inverse variance weighted	-0.24364	0.199324	0.221581
53	Height || id:ieu-a-97	Polycystic ovarian syndrome || id:finn-b-E4_POCS	ieu-a-97	finn-b-E4_POCS	NA	All - MR Egger	-0.498622	0.813165	0.542589

## Sheet: BMI_single SNP Analysis
	exposure	outcome	id.exposure	id.outcome	samplesize	SNP	b	se	p
1	Body mass index || id:ieu-a-974	Polycystic ovarian syndrome || id:finn-b-E4_POCS	ieu-a-974	finn-b-E4_POCS	NA	rs1016287	5.06693	2.54724	0.0466812
2	Body mass index || id:ieu-a-974	Polycystic ovarian syndrome || id:finn-b-E4_POCS	ieu-a-974	finn-b-E4_POCS	NA	rs10182181	0.969945	1.57377	0.537684
3	Body mass index || id:ieu-a-974	Polycystic ovarian syndrome || id:finn-b-E4_POCS	ieu-a-974	finn-b-E4_POCS	NA	rs10733682	3.83843	2.50655	0.125681
4	Body mass index || id:ieu-a-974	Polycystic ovarian syndrome || id:finn-b-E4_POCS	ieu-a-974	finn-b-E4_POCS	NA	rs10767664	2.02193	1.65132	0.220788
5	Body mass index || id:ieu-a-974	Polycystic ovarian syndrome || id:finn-b-E4_POCS	ieu-a-974	finn-b-E4_POCS	NA	rs10938397	1.74752	1.40347	0.213077
6	Body mass index || id:ieu-a-974	Polycystic ovarian syndrome || id:finn-b-E4_POCS	ieu-a-974	finn-b-E4_POCS	NA	rs10968576	-0.851211	2.0173	0.673058
7	Body mass index || id:ieu-a-974	Polycystic ovarian syndrome || id:finn-b-E4_POCS	ieu-a-974	finn-b-E4_POCS	NA	rs11165643	-0.230435	2.52609	0.927316
8	Body mass index || id:ieu-a-974	Polycystic ovarian syndrome || id:finn-b-E4_POCS	ieu-a-974	finn-b-E4_POCS	NA	rs1121980	0.385013	0.741602	0.603647
9	Body mass index || id:ieu-a-974	Polycystic ovarian syndrome || id:finn-b-E4_POCS	ieu-a-974	finn-b-E4_POCS	NA	rs11663558	2.79259	2.1037	0.184355
10	Body mass index || id:ieu-a-974	Polycystic ovarian syndrome || id:finn-b-E4_POCS	ieu-a-974	finn-b-E4_POCS	NA	rs12446632	-0.210648	1.98843	0.915632
11	Body mass index || id:ieu-a-974	Polycystic ovarian syndrome || id:finn-b-E4_POCS	ieu-a-974	finn-b-E4_POCS	NA	rs12529728	0.0974026	1.52381	0.949034
12	Body mass index || id:ieu-a-974	Polycystic ovarian syndrome || id:finn-b-E4_POCS	ieu-a-974	finn-b-E4_POCS	NA	rs13098327	-2.12012	2.25526	0.347177
13	Body mass index || id:ieu-a-974	Polycystic ovarian syndrome || id:finn-b-E4_POCS	ieu-a-974	finn-b-E4_POCS	NA	rs1516725	2.21245	2.03219	0.276286
14	Body mass index || id:ieu-a-974	Polycystic ovarian syndrome || id:finn-b-E4_POCS	ieu-a-974	finn-b-E4_POCS	NA	rs16851483	1.19466	2.51908	0.635327
15	Body mass index || id:ieu-a-974	Polycystic ovarian syndrome || id:finn-b-E4_POCS	ieu-a-974	finn-b-E4_POCS	NA	rs17024393	1.06872	1.73212	0.537232
16	Body mass index || id:ieu-a-974	Polycystic ovarian syndrome || id:finn-b-E4_POCS	ieu-a-974	finn-b-E4_POCS	NA	rs17381664	-1.5523	2.44351	0.52525
17	Body mass index || id:ieu-a-974	Polycystic ovarian syndrome || id:finn-b-E4_POCS	ieu-a-974	finn-b-E4_POCS	NA	rs1928295	4.25969	2.20155	0.0530076
18	Body mass index || id:ieu-a-974	Polycystic ovarian syndrome || id:finn-b-E4_POCS	ieu-a-974	finn-b-E4_POCS	NA	rs2060604	-0.198276	2.50431	0.936894
19	Body mass index || id:ieu-a-974	Polycystic ovarian syndrome || id:finn-b-E4_POCS	ieu-a-974	finn-b-E4_POCS	NA	rs2112347	4.18792	1.93624	0.030548
20	Body mass index || id:ieu-a-974	Polycystic ovarian syndrome || id:finn-b-E4_POCS	ieu-a-974	finn-b-E4_POCS	NA	rs2303108	-0.57554	2.14388	0.788348
21	Body mass index || id:ieu-a-974	Polycystic ovarian syndrome || id:finn-b-E4_POCS	ieu-a-974	finn-b-E4_POCS	NA	rs3127553	6.02703	2.25869	0.00762189
22	Body mass index || id:ieu-a-974	Polycystic ovarian syndrome || id:finn-b-E4_POCS	ieu-a-974	finn-b-E4_POCS	NA	rs3817334	1.33962	2.24151	0.550078
23	Body mass index || id:ieu-a-974	Polycystic ovarian syndrome || id:finn-b-E4_POCS	ieu-a-974	finn-b-E4_POCS	NA	rs4929923	0.0255319	2.52766	0.991941
24	Body mass index || id:ieu-a-974	Polycystic ovarian syndrome || id:finn-b-E4_POCS	ieu-a-974	finn-b-E4_POCS	NA	rs4981693	0.607143	1.80952	0.737228
25	Body mass index || id:ieu-a-974	Polycystic ovarian syndrome || id:finn-b-E4_POCS	ieu-a-974	finn-b-E4_POCS	NA	rs543874	3.12604	1.22554	0.0107493
26	Body mass index || id:ieu-a-974	Polycystic ovarian syndrome || id:finn-b-E4_POCS	ieu-a-974	finn-b-E4_POCS	NA	rs6091540	0.828283	2.26936	0.715122
27	Body mass index || id:ieu-a-974	Polycystic ovarian syndrome || id:finn-b-E4_POCS	ieu-a-974	finn-b-E4_POCS	NA	rs6465468	2.49388	2.69388	0.354572
28	Body mass index || id:ieu-a-974	Polycystic ovarian syndrome || id:finn-b-E4_POCS	ieu-a-974	finn-b-E4_POCS	NA	rs6548237	3.04949	1.12373	0.00665303
29	Body mass index || id:ieu-a-974	Polycystic ovarian syndrome || id:finn-b-E4_POCS	ieu-a-974	finn-b-E4_POCS	NA	rs663129	2.36155	1.28395	0.0658732
30	Body mass index || id:ieu-a-974	Polycystic ovarian syndrome || id:finn-b-E4_POCS	ieu-a-974	finn-b-E4_POCS	NA	rs7138803	1.78161	1.68391	0.290046
31	Body mass index || id:ieu-a-974	Polycystic ovarian syndrome || id:finn-b-E4_POCS	ieu-a-974	finn-b-E4_POCS	NA	rs7141420	-0.187023	2.19847	0.932206
32	Body mass index || id:ieu-a-974	Polycystic ovarian syndrome || id:finn-b-E4_POCS	ieu-a-974	finn-b-E4_POCS	NA	rs7239883	2.90909	2.48052	0.240886
33	Body mass index || id:ieu-a-974	Polycystic ovarian syndrome || id:finn-b-E4_POCS	ieu-a-974	finn-b-E4_POCS	NA	rs745213	0.169096	2.48688	0.945789
34	Body mass index || id:ieu-a-974	Polycystic ovarian syndrome || id:finn-b-E4_POCS	ieu-a-974	finn-b-E4_POCS	NA	rs7531118	2.85337	1.68915	0.0911742
35	Body mass index || id:ieu-a-974	Polycystic ovarian syndrome || id:finn-b-E4_POCS	ieu-a-974	finn-b-E4_POCS	NA	rs8097783	-0.390625	2.81055	0.889462
36	Body mass index || id:ieu-a-974	Polycystic ovarian syndrome || id:finn-b-E4_POCS	ieu-a-974	finn-b-E4_POCS	NA	rs9462027	0.886447	2.35165	0.706213
37	Body mass index || id:ieu-a-974	Polycystic ovarian syndrome || id:finn-b-E4_POCS	ieu-a-974	finn-b-E4_POCS	NA	rs9931989	-3.31395	2.25969	0.142498
38	Body mass index || id:ieu-a-974	Polycystic ovarian syndrome || id:finn-b-E4_POCS	ieu-a-974	finn-b-E4_POCS	NA	All - Inverse variance weighted	1.40239	0.292858	1.67914e-06
39	Body mass index || id:ieu-a-974	Polycystic ovarian syndrome || id:finn-b-E4_POCS	ieu-a-974	finn-b-E4_POCS	NA	All - MR Egger	1.45452	0.7877	0.0732843

## Sheet: WC_single SNP Analysis
	exposure	outcome	id.exposure	id.outcome	samplesize	SNP	b	se	p
1	Waist circumference || id:ieu-a-63	Polycystic ovarian syndrome || id:finn-b-E4_POCS	ieu-a-63	finn-b-E4_POCS	NA	rs10938397	2.52143	2.025	0.213077
2	Waist circumference || id:ieu-a-63	Polycystic ovarian syndrome || id:finn-b-E4_POCS	ieu-a-63	finn-b-E4_POCS	NA	rs11030107	-1.50625	2.05313	0.46317
3	Waist circumference || id:ieu-a-63	Polycystic ovarian syndrome || id:finn-b-E4_POCS	ieu-a-63	finn-b-E4_POCS	NA	rs12529728	0.121622	1.9027	0.949034
4	Waist circumference || id:ieu-a-63	Polycystic ovarian syndrome || id:finn-b-E4_POCS	ieu-a-63	finn-b-E4_POCS	NA	rs1412235	-0.866667	2.15926	0.688146
5	Waist circumference || id:ieu-a-63	Polycystic ovarian syndrome || id:finn-b-E4_POCS	ieu-a-63	finn-b-E4_POCS	NA	rs16996700	1.66429	2.40714	0.489318
6	Waist circumference || id:ieu-a-63	Polycystic ovarian syndrome || id:finn-b-E4_POCS	ieu-a-63	finn-b-E4_POCS	NA	rs2112347	3.78182	1.74848	0.030548
7	Waist circumference || id:ieu-a-63	Polycystic ovarian syndrome || id:finn-b-E4_POCS	ieu-a-63	finn-b-E4_POCS	NA	rs2303108	-0.571429	2.12857	0.788348
8	Waist circumference || id:ieu-a-63	Polycystic ovarian syndrome || id:finn-b-E4_POCS	ieu-a-63	finn-b-E4_POCS	NA	rs543874	3.77	1.478	0.0107493
9	Waist circumference || id:ieu-a-63	Polycystic ovarian syndrome || id:finn-b-E4_POCS	ieu-a-63	finn-b-E4_POCS	NA	rs571312	2.53019	1.37358	0.0654703
10	Waist circumference || id:ieu-a-63	Polycystic ovarian syndrome || id:finn-b-E4_POCS	ieu-a-63	finn-b-E4_POCS	NA	rs6725549	4.21111	1.44259	0.00351013
11	Waist circumference || id:ieu-a-63	Polycystic ovarian syndrome || id:finn-b-E4_POCS	ieu-a-63	finn-b-E4_POCS	NA	rs7138803	2	1.89032	0.290046
12	Waist circumference || id:ieu-a-63	Polycystic ovarian syndrome || id:finn-b-E4_POCS	ieu-a-63	finn-b-E4_POCS	NA	rs7141420	-0.188462	2.21538	0.932206
13	Waist circumference || id:ieu-a-63	Polycystic ovarian syndrome || id:finn-b-E4_POCS	ieu-a-63	finn-b-E4_POCS	NA	rs7239883	2.688	2.292	0.240886
14	Waist circumference || id:ieu-a-63	Polycystic ovarian syndrome || id:finn-b-E4_POCS	ieu-a-63	finn-b-E4_POCS	NA	rs7498665	-2.24516	1.86129	0.227725
15	Waist circumference || id:ieu-a-63	Polycystic ovarian syndrome || id:finn-b-E4_POCS	ieu-a-63	finn-b-E4_POCS	NA	rs7531118	3.35517	1.98621	0.0911742
16	Waist circumference || id:ieu-a-63	Polycystic ovarian syndrome || id:finn-b-E4_POCS	ieu-a-63	finn-b-E4_POCS	NA	rs7550711	0.782051	1.56538	0.617363
17	Waist circumference || id:ieu-a-63	Polycystic ovarian syndrome || id:finn-b-E4_POCS	ieu-a-63	finn-b-E4_POCS	NA	rs929641	5.36667	2.44167	0.0279525
18	Waist circumference || id:ieu-a-63	Polycystic ovarian syndrome || id:finn-b-E4_POCS	ieu-a-63	finn-b-E4_POCS	NA	All - Inverse variance weighted	1.82709	0.517998	0.000419965
19	Waist circumference || id:ieu-a-63	Polycystic ovarian syndrome || id:finn-b-E4_POCS	ieu-a-63	finn-b-E4_POCS	NA	All - MR Egger	3.34571	1.75609	0.076106

## Sheet: HC_single SNP Analysis
	exposure	outcome	id.exposure	id.outcome	samplesize	SNP	b	se	p
1	Hip circumference || id:ieu-a-51	Polycystic ovarian syndrome || id:finn-b-E4_POCS	ieu-a-51	finn-b-E4_POCS	NA	rs10938397	2.52143	2.025	0.213077
2	Hip circumference || id:ieu-a-51	Polycystic ovarian syndrome || id:finn-b-E4_POCS	ieu-a-51	finn-b-E4_POCS	NA	rs11030107	-1.50625	2.05313	0.46317
3	Hip circumference || id:ieu-a-51	Polycystic ovarian syndrome || id:finn-b-E4_POCS	ieu-a-51	finn-b-E4_POCS	NA	rs12529728	0.121622	1.9027	0.949034
4	Hip circumference || id:ieu-a-51	Polycystic ovarian syndrome || id:finn-b-E4_POCS	ieu-a-51	finn-b-E4_POCS	NA	rs1412235	-0.866667	2.15926	0.688146
5	Hip circumference || id:ieu-a-51	Polycystic ovarian syndrome || id:finn-b-E4_POCS	ieu-a-51	finn-b-E4_POCS	NA	rs16996700	1.66429	2.40714	0.489318
6	Hip circumference || id:ieu-a-51	Polycystic ovarian syndrome || id:finn-b-E4_POCS	ieu-a-51	finn-b-E4_POCS	NA	rs2112347	3.78182	1.74848	0.030548
7	Hip circumference || id:ieu-a-51	Polycystic ovarian syndrome || id:finn-b-E4_POCS	ieu-a-51	finn-b-E4_POCS	NA	rs2303108	-0.571429	2.12857	0.788348
8	Hip circumference || id:ieu-a-51	Polycystic ovarian syndrome || id:finn-b-E4_POCS	ieu-a-51	finn-b-E4_POCS	NA	rs543874	3.77	1.478	0.0107493
9	Hip circumference || id:ieu-a-51	Polycystic ovarian syndrome || id:finn-b-E4_POCS	ieu-a-51	finn-b-E4_POCS	NA	rs571312	2.53019	1.37358	0.0654703
10	Hip circumference || id:ieu-a-51	Polycystic ovarian syndrome || id:finn-b-E4_POCS	ieu-a-51	finn-b-E4_POCS	NA	rs6725549	4.21111	1.44259	0.00351013
11	Hip circumference || id:ieu-a-51	Polycystic ovarian syndrome || id:finn-b-E4_POCS	ieu-a-51	finn-b-E4_POCS	NA	rs7138803	2	1.89032	0.290046
12	Hip circumference || id:ieu-a-51	Polycystic ovarian syndrome || id:finn-b-E4_POCS	ieu-a-51	finn-b-E4_POCS	NA	rs7141420	-0.188462	2.21538	0.932206
13	Hip circumference || id:ieu-a-51	Polycystic ovarian syndrome || id:finn-b-E4_POCS	ieu-a-51	finn-b-E4_POCS	NA	rs7239883	2.688	2.292	0.240886
14	Hip circumference || id:ieu-a-51	Polycystic ovarian syndrome || id:finn-b-E4_POCS	ieu-a-51	finn-b-E4_POCS	NA	rs7498665	-2.24516	1.86129	0.227725
15	Hip circumference || id:ieu-a-51	Polycystic ovarian syndrome || id:finn-b-E4_POCS	ieu-a-51	finn-b-E4_POCS	NA	rs7531118	3.35517	1.98621	0.0911742
16	Hip circumference || id:ieu-a-51	Polycystic ovarian syndrome || id:finn-b-E4_POCS	ieu-a-51	finn-b-E4_POCS	NA	rs7550711	0.782051	1.56538	0.617363
17	Hip circumference || id:ieu-a-51	Polycystic ovarian syndrome || id:finn-b-E4_POCS	ieu-a-51	finn-b-E4_POCS	NA	rs929641	5.36667	2.44167	0.0279525
18	Hip circumference || id:ieu-a-51	Polycystic ovarian syndrome || id:finn-b-E4_POCS	ieu-a-51	finn-b-E4_POCS	NA	All - Inverse variance weighted	1.82709	0.517998	0.000419965
19	Hip circumference || id:ieu-a-51	Polycystic ovarian syndrome || id:finn-b-E4_POCS	ieu-a-51	finn-b-E4_POCS	NA	All - MR Egger	3.34571	1.75609	0.076106

## Sheet: WHR_single SNP Analysis
	exposure	outcome	id.exposure	id.outcome	samplesize	SNP	b	se	p
1	Waist-to-hip ratio || id:ieu-a-75	Polycystic ovarian syndrome || id:finn-b-E4_POCS	ieu-a-75	finn-b-E4_POCS	NA	rs10195252	0.713636	1.34091	0.594585
2	Waist-to-hip ratio || id:ieu-a-75	Polycystic ovarian syndrome || id:finn-b-E4_POCS	ieu-a-75	finn-b-E4_POCS	NA	rs1045241	-1.34444	2.27407	0.554383
3	Waist-to-hip ratio || id:ieu-a-75	Polycystic ovarian syndrome || id:finn-b-E4_POCS	ieu-a-75	finn-b-E4_POCS	NA	rs10804591	-1.02286	2.03714	0.615595
4	Waist-to-hip ratio || id:ieu-a-75	Polycystic ovarian syndrome || id:finn-b-E4_POCS	ieu-a-75	finn-b-E4_POCS	NA	rs11048470	1.57273	1.8303	0.390191
5	Waist-to-hip ratio || id:ieu-a-75	Polycystic ovarian syndrome || id:finn-b-E4_POCS	ieu-a-75	finn-b-E4_POCS	NA	rs11075985	0.766667	1.47179	0.602432
6	Waist-to-hip ratio || id:ieu-a-75	Polycystic ovarian syndrome || id:finn-b-E4_POCS	ieu-a-75	finn-b-E4_POCS	NA	rs11989744	1.61429	1.89714	0.394823
7	Waist-to-hip ratio || id:ieu-a-75	Polycystic ovarian syndrome || id:finn-b-E4_POCS	ieu-a-75	finn-b-E4_POCS	NA	rs12679556	-1.52333	2.21333	0.491293
8	Waist-to-hip ratio || id:ieu-a-75	Polycystic ovarian syndrome || id:finn-b-E4_POCS	ieu-a-75	finn-b-E4_POCS	NA	rs1294421	-1.22424	1.76061	0.486834
9	Waist-to-hip ratio || id:ieu-a-75	Polycystic ovarian syndrome || id:finn-b-E4_POCS	ieu-a-75	finn-b-E4_POCS	NA	rs1358980	1.05306	1.15918	0.36364
10	Waist-to-hip ratio || id:ieu-a-75	Polycystic ovarian syndrome || id:finn-b-E4_POCS	ieu-a-75	finn-b-E4_POCS	NA	rs1394461	-0.205714	1.76571	0.907252
11	Waist-to-hip ratio || id:ieu-a-75	Polycystic ovarian syndrome || id:finn-b-E4_POCS	ieu-a-75	finn-b-E4_POCS	NA	rs1443512	-2.46216	1.70541	0.148812
12	Waist-to-hip ratio || id:ieu-a-75	Polycystic ovarian syndrome || id:finn-b-E4_POCS	ieu-a-75	finn-b-E4_POCS	NA	rs17819328	1.875	1.7875	0.294201
13	Waist-to-hip ratio || id:ieu-a-75	Polycystic ovarian syndrome || id:finn-b-E4_POCS	ieu-a-75	finn-b-E4_POCS	NA	rs1936805	1.13636	1.29545	0.380382
14	Waist-to-hip ratio || id:ieu-a-75	Polycystic ovarian syndrome || id:finn-b-E4_POCS	ieu-a-75	finn-b-E4_POCS	NA	rs2179129	2.53077	2.26538	0.263931
15	Waist-to-hip ratio || id:ieu-a-75	Polycystic ovarian syndrome || id:finn-b-E4_POCS	ieu-a-75	finn-b-E4_POCS	NA	rs2765539	-1.27419	2.56452	0.619291
16	Waist-to-hip ratio || id:ieu-a-75	Polycystic ovarian syndrome || id:finn-b-E4_POCS	ieu-a-75	finn-b-E4_POCS	NA	rs3902751	-1.55937	1.93437	0.420163
17	Waist-to-hip ratio || id:ieu-a-75	Polycystic ovarian syndrome || id:finn-b-E4_POCS	ieu-a-75	finn-b-E4_POCS	NA	rs4471313	-1.34	2.15333	0.533751
18	Waist-to-hip ratio || id:ieu-a-75	Polycystic ovarian syndrome || id:finn-b-E4_POCS	ieu-a-75	finn-b-E4_POCS	NA	rs4646404	0.896667	2.02667	0.658175
19	Waist-to-hip ratio || id:ieu-a-75	Polycystic ovarian syndrome || id:finn-b-E4_POCS	ieu-a-75	finn-b-E4_POCS	NA	rs4846565	1.26875	1.23542	0.304429
20	Waist-to-hip ratio || id:ieu-a-75	Polycystic ovarian syndrome || id:finn-b-E4_POCS	ieu-a-75	finn-b-E4_POCS	NA	rs489693	3.67586	2.36552	0.1202
21	Waist-to-hip ratio || id:ieu-a-75	Polycystic ovarian syndrome || id:finn-b-E4_POCS	ieu-a-75	finn-b-E4_POCS	NA	rs863750	-1.93333	2.14074	0.366465
22	Waist-to-hip ratio || id:ieu-a-75	Polycystic ovarian syndrome || id:finn-b-E4_POCS	ieu-a-75	finn-b-E4_POCS	NA	rs9687846	4.35882	2.46471	0.076978
23	Waist-to-hip ratio || id:ieu-a-75	Polycystic ovarian syndrome || id:finn-b-E4_POCS	ieu-a-75	finn-b-E4_POCS	NA	rs9860730	0.766667	1.48333	0.605258
24	Waist-to-hip ratio || id:ieu-a-75	Polycystic ovarian syndrome || id:finn-b-E4_POCS	ieu-a-75	finn-b-E4_POCS	NA	All - Inverse variance weighted	0.464179	0.362324	0.200154
25	Waist-to-hip ratio || id:ieu-a-75	Polycystic ovarian syndrome || id:finn-b-E4_POCS	ieu-a-75	finn-b-E4_POCS	NA	All - MR Egger	2.37332	1.92147	0.230412
