# Supplementary material for: Causality of anthropometric markers associated with polycystic ovarian syndrome: Findings of a Mendelian randomization study
Source: PLoS One. 2022 Jun 9;17(6):e0269191. doi: 10.1371/journal.pone.0269191 (PMC9182303; doi:10.1371/journal.pone.0269191)
Supplement: S4 Table — (XLSX) [file pone.0269191.s014.xlsx]

## Sheet: Weight_Leave-one-out
	exposure	outcome	id.exposure	id.outcome	samplesize	SNP	b	se	p
1	Weight || id:ieu-a-107	Polycystic ovarian syndrome || id:finn-b-E4_POCS	ieu-a-107	finn-b-E4_POCS	NA	rs1006353	1.12748	0.491634	0.0218288
2	Weight || id:ieu-a-107	Polycystic ovarian syndrome || id:finn-b-E4_POCS	ieu-a-107	finn-b-E4_POCS	NA	rs10938397	0.927502	0.531545	0.0809992
3	Weight || id:ieu-a-107	Polycystic ovarian syndrome || id:finn-b-E4_POCS	ieu-a-107	finn-b-E4_POCS	NA	rs1421085	1.18464	0.560094	0.0344229
4	Weight || id:ieu-a-107	Polycystic ovarian syndrome || id:finn-b-E4_POCS	ieu-a-107	finn-b-E4_POCS	NA	rs2867131	0.669786	0.464308	0.149148
5	Weight || id:ieu-a-107	Polycystic ovarian syndrome || id:finn-b-E4_POCS	ieu-a-107	finn-b-E4_POCS	NA	rs4129299	1.1159	0.488616	0.0223833
6	Weight || id:ieu-a-107	Polycystic ovarian syndrome || id:finn-b-E4_POCS	ieu-a-107	finn-b-E4_POCS	NA	rs543874	0.769599	0.466463	0.0989719
7	Weight || id:ieu-a-107	Polycystic ovarian syndrome || id:finn-b-E4_POCS	ieu-a-107	finn-b-E4_POCS	NA	rs6091540	1.00633	0.523	0.054335
8	Weight || id:ieu-a-107	Polycystic ovarian syndrome || id:finn-b-E4_POCS	ieu-a-107	finn-b-E4_POCS	NA	rs6567160	0.844576	0.514328	0.10057
9	Weight || id:ieu-a-107	Polycystic ovarian syndrome || id:finn-b-E4_POCS	ieu-a-107	finn-b-E4_POCS	NA	rs6763931	1.09942	0.505456	0.0296217
10	Weight || id:ieu-a-107	Polycystic ovarian syndrome || id:finn-b-E4_POCS	ieu-a-107	finn-b-E4_POCS	NA	rs7970350	1.08835	0.505357	0.0312695
11	Weight || id:ieu-a-107	Polycystic ovarian syndrome || id:finn-b-E4_POCS	ieu-a-107	finn-b-E4_POCS	NA	rs806794	1.04265	0.539524	0.0532938
12	Weight || id:ieu-a-107	Polycystic ovarian syndrome || id:finn-b-E4_POCS	ieu-a-107	finn-b-E4_POCS	NA	All	0.989095	0.48471	0.0412912

## Sheet: Height_Leave-one-out
	exposure	outcome	id.exposure	id.outcome	samplesize	SNP	b	se	p
1	Height || id:ieu-a-97	Polycystic ovarian syndrome || id:finn-b-E4_POCS	ieu-a-97	finn-b-E4_POCS	NA	rs1036821	-0.181504	0.189199	0.337394
2	Height || id:ieu-a-97	Polycystic ovarian syndrome || id:finn-b-E4_POCS	ieu-a-97	finn-b-E4_POCS	NA	rs1046934	-0.260865	0.203104	0.199003
3	Height || id:ieu-a-97	Polycystic ovarian syndrome || id:finn-b-E4_POCS	ieu-a-97	finn-b-E4_POCS	NA	rs10771408	-0.268467	0.201173	0.182036
4	Height || id:ieu-a-97	Polycystic ovarian syndrome || id:finn-b-E4_POCS	ieu-a-97	finn-b-E4_POCS	NA	rs10799445	-0.262221	0.201305	0.19271
5	Height || id:ieu-a-97	Polycystic ovarian syndrome || id:finn-b-E4_POCS	ieu-a-97	finn-b-E4_POCS	NA	rs11107116	-0.28609	0.200535	0.153686
6	Height || id:ieu-a-97	Polycystic ovarian syndrome || id:finn-b-E4_POCS	ieu-a-97	finn-b-E4_POCS	NA	rs11118347	-0.252027	0.202365	0.212982
7	Height || id:ieu-a-97	Polycystic ovarian syndrome || id:finn-b-E4_POCS	ieu-a-97	finn-b-E4_POCS	NA	rs11144688	-0.248282	0.203787	0.223096
8	Height || id:ieu-a-97	Polycystic ovarian syndrome || id:finn-b-E4_POCS	ieu-a-97	finn-b-E4_POCS	NA	rs11205303	-0.258446	0.203445	0.20396
9	Height || id:ieu-a-97	Polycystic ovarian syndrome || id:finn-b-E4_POCS	ieu-a-97	finn-b-E4_POCS	NA	rs1172294	-0.221649	0.201935	0.272367
10	Height || id:ieu-a-97	Polycystic ovarian syndrome || id:finn-b-E4_POCS	ieu-a-97	finn-b-E4_POCS	NA	rs11880992	-0.258765	0.201953	0.200084
11	Height || id:ieu-a-97	Polycystic ovarian syndrome || id:finn-b-E4_POCS	ieu-a-97	finn-b-E4_POCS	NA	rs12208776	-0.185528	0.193836	0.338497
12	Height || id:ieu-a-97	Polycystic ovarian syndrome || id:finn-b-E4_POCS	ieu-a-97	finn-b-E4_POCS	NA	rs12214804	-0.19976	0.196032	0.308196
13	Height || id:ieu-a-97	Polycystic ovarian syndrome || id:finn-b-E4_POCS	ieu-a-97	finn-b-E4_POCS	NA	rs1351394	-0.242283	0.204998	0.237253
14	Height || id:ieu-a-97	Polycystic ovarian syndrome || id:finn-b-E4_POCS	ieu-a-97	finn-b-E4_POCS	NA	rs143384	-0.250439	0.205574	0.223131
15	Height || id:ieu-a-97	Polycystic ovarian syndrome || id:finn-b-E4_POCS	ieu-a-97	finn-b-E4_POCS	NA	rs1490384	-0.240115	0.202589	0.235926
16	Height || id:ieu-a-97	Polycystic ovarian syndrome || id:finn-b-E4_POCS	ieu-a-97	finn-b-E4_POCS	NA	rs1662843	-0.258739	0.201677	0.199514
17	Height || id:ieu-a-97	Polycystic ovarian syndrome || id:finn-b-E4_POCS	ieu-a-97	finn-b-E4_POCS	NA	rs16942383	-0.243769	0.203002	0.229821
18	Height || id:ieu-a-97	Polycystic ovarian syndrome || id:finn-b-E4_POCS	ieu-a-97	finn-b-E4_POCS	NA	rs1708299	-0.230186	0.203234	0.257374
19	Height || id:ieu-a-97	Polycystic ovarian syndrome || id:finn-b-E4_POCS	ieu-a-97	finn-b-E4_POCS	NA	rs17346452	-0.289427	0.193727	0.135178
20	Height || id:ieu-a-97	Polycystic ovarian syndrome || id:finn-b-E4_POCS	ieu-a-97	finn-b-E4_POCS	NA	rs1812175	-0.250991	0.204145	0.218894
21	Height || id:ieu-a-97	Polycystic ovarian syndrome || id:finn-b-E4_POCS	ieu-a-97	finn-b-E4_POCS	NA	rs2070776	-0.232198	0.202471	0.251454
22	Height || id:ieu-a-97	Polycystic ovarian syndrome || id:finn-b-E4_POCS	ieu-a-97	finn-b-E4_POCS	NA	rs2093210	-0.226909	0.2019	0.261069
23	Height || id:ieu-a-97	Polycystic ovarian syndrome || id:finn-b-E4_POCS	ieu-a-97	finn-b-E4_POCS	NA	rs2145270	-0.258764	0.202105	0.200424
24	Height || id:ieu-a-97	Polycystic ovarian syndrome || id:finn-b-E4_POCS	ieu-a-97	finn-b-E4_POCS	NA	rs263178	-0.242376	0.203751	0.234216
25	Height || id:ieu-a-97	Polycystic ovarian syndrome || id:finn-b-E4_POCS	ieu-a-97	finn-b-E4_POCS	NA	rs293713	-0.224351	0.201634	0.265853
26	Height || id:ieu-a-97	Polycystic ovarian syndrome || id:finn-b-E4_POCS	ieu-a-97	finn-b-E4_POCS	NA	rs310405	-0.259188	0.201662	0.1987
27	Height || id:ieu-a-97	Polycystic ovarian syndrome || id:finn-b-E4_POCS	ieu-a-97	finn-b-E4_POCS	NA	rs3118905	-0.195448	0.200734	0.330223
28	Height || id:ieu-a-97	Polycystic ovarian syndrome || id:finn-b-E4_POCS	ieu-a-97	finn-b-E4_POCS	NA	rs33852	-0.229835	0.201842	0.254833
29	Height || id:ieu-a-97	Polycystic ovarian syndrome || id:finn-b-E4_POCS	ieu-a-97	finn-b-E4_POCS	NA	rs3764419	-0.287545	0.197483	0.145378
30	Height || id:ieu-a-97	Polycystic ovarian syndrome || id:finn-b-E4_POCS	ieu-a-97	finn-b-E4_POCS	NA	rs3791679	-0.20243	0.198237	0.307184
31	Height || id:ieu-a-97	Polycystic ovarian syndrome || id:finn-b-E4_POCS	ieu-a-97	finn-b-E4_POCS	NA	rs3824867	-0.246103	0.202803	0.224935
32	Height || id:ieu-a-97	Polycystic ovarian syndrome || id:finn-b-E4_POCS	ieu-a-97	finn-b-E4_POCS	NA	rs42235	-0.20486	0.202509	0.311726
33	Height || id:ieu-a-97	Polycystic ovarian syndrome || id:finn-b-E4_POCS	ieu-a-97	finn-b-E4_POCS	NA	rs4369779	-0.233474	0.202685	0.24936
34	Height || id:ieu-a-97	Polycystic ovarian syndrome || id:finn-b-E4_POCS	ieu-a-97	finn-b-E4_POCS	NA	rs4733724	-0.21879	0.200681	0.275607
35	Height || id:ieu-a-97	Polycystic ovarian syndrome || id:finn-b-E4_POCS	ieu-a-97	finn-b-E4_POCS	NA	rs4867721	-0.219285	0.200294	0.273598
36	Height || id:ieu-a-97	Polycystic ovarian syndrome || id:finn-b-E4_POCS	ieu-a-97	finn-b-E4_POCS	NA	rs4965598	-0.244329	0.202929	0.228584
37	Height || id:ieu-a-97	Polycystic ovarian syndrome || id:finn-b-E4_POCS	ieu-a-97	finn-b-E4_POCS	NA	rs572169	-0.280477	0.197497	0.155562
38	Height || id:ieu-a-97	Polycystic ovarian syndrome || id:finn-b-E4_POCS	ieu-a-97	finn-b-E4_POCS	NA	rs6436066	-0.253677	0.202115	0.209439
39	Height || id:ieu-a-97	Polycystic ovarian syndrome || id:finn-b-E4_POCS	ieu-a-97	finn-b-E4_POCS	NA	rs6450922	-0.242724	0.204182	0.234534
40	Height || id:ieu-a-97	Polycystic ovarian syndrome || id:finn-b-E4_POCS	ieu-a-97	finn-b-E4_POCS	NA	rs6512577	-0.243088	0.203356	0.231936
41	Height || id:ieu-a-97	Polycystic ovarian syndrome || id:finn-b-E4_POCS	ieu-a-97	finn-b-E4_POCS	NA	rs6879260	-0.253517	0.20237	0.210301
42	Height || id:ieu-a-97	Polycystic ovarian syndrome || id:finn-b-E4_POCS	ieu-a-97	finn-b-E4_POCS	NA	rs6932730	-0.261523	0.199934	0.190858
43	Height || id:ieu-a-97	Polycystic ovarian syndrome || id:finn-b-E4_POCS	ieu-a-97	finn-b-E4_POCS	NA	rs724016	-0.23194	0.206639	0.261676
44	Height || id:ieu-a-97	Polycystic ovarian syndrome || id:finn-b-E4_POCS	ieu-a-97	finn-b-E4_POCS	NA	rs7460090	-0.23061	0.20251	0.254804
45	Height || id:ieu-a-97	Polycystic ovarian syndrome || id:finn-b-E4_POCS	ieu-a-97	finn-b-E4_POCS	NA	rs7536458	-0.273954	0.198978	0.168572
46	Height || id:ieu-a-97	Polycystic ovarian syndrome || id:finn-b-E4_POCS	ieu-a-97	finn-b-E4_POCS	NA	rs7698271	-0.231673	0.202871	0.253465
47	Height || id:ieu-a-97	Polycystic ovarian syndrome || id:finn-b-E4_POCS	ieu-a-97	finn-b-E4_POCS	NA	rs7759938	-0.259715	0.202005	0.198552
48	Height || id:ieu-a-97	Polycystic ovarian syndrome || id:finn-b-E4_POCS	ieu-a-97	finn-b-E4_POCS	NA	rs798497	-0.26168	0.203685	0.198886
49	Height || id:ieu-a-97	Polycystic ovarian syndrome || id:finn-b-E4_POCS	ieu-a-97	finn-b-E4_POCS	NA	rs806794	-0.269629	0.203868	0.18598
50	Height || id:ieu-a-97	Polycystic ovarian syndrome || id:finn-b-E4_POCS	ieu-a-97	finn-b-E4_POCS	NA	rs817300	-0.308927	0.197116	0.117061
51	Height || id:ieu-a-97	Polycystic ovarian syndrome || id:finn-b-E4_POCS	ieu-a-97	finn-b-E4_POCS	NA	rs9905385	-0.207007	0.199536	0.299531
52	Height || id:ieu-a-97	Polycystic ovarian syndrome || id:finn-b-E4_POCS	ieu-a-97	finn-b-E4_POCS	NA	All	-0.24364	0.199324	0.221581

## Sheet: BMI_Leave-one-out
	exposure	outcome	id.exposure	id.outcome	samplesize	SNP	b	se	p
1	Body mass index || id:ieu-a-974	Polycystic ovarian syndrome || id:finn-b-E4_POCS	ieu-a-974	finn-b-E4_POCS	NA	rs1016287	1.3533	0.294813	4.42431e-06
2	Body mass index || id:ieu-a-974	Polycystic ovarian syndrome || id:finn-b-E4_POCS	ieu-a-974	finn-b-E4_POCS	NA	rs10182181	1.4179	0.298064	1.9645e-06
3	Body mass index || id:ieu-a-974	Polycystic ovarian syndrome || id:finn-b-E4_POCS	ieu-a-974	finn-b-E4_POCS	NA	rs10733682	1.36868	0.294877	3.45869e-06
4	Body mass index || id:ieu-a-974	Polycystic ovarian syndrome || id:finn-b-E4_POCS	ieu-a-974	finn-b-E4_POCS	NA	rs10767664	1.38227	0.297575	3.39872e-06
5	Body mass index || id:ieu-a-974	Polycystic ovarian syndrome || id:finn-b-E4_POCS	ieu-a-974	finn-b-E4_POCS	NA	rs10938397	1.38668	0.29945	3.64329e-06
6	Body mass index || id:ieu-a-974	Polycystic ovarian syndrome || id:finn-b-E4_POCS	ieu-a-974	finn-b-E4_POCS	NA	rs10968576	1.45091	0.295993	9.49494e-07
7	Body mass index || id:ieu-a-974	Polycystic ovarian syndrome || id:finn-b-E4_POCS	ieu-a-974	finn-b-E4_POCS	NA	rs11165643	1.42464	0.294846	1.35305e-06
8	Body mass index || id:ieu-a-974	Polycystic ovarian syndrome || id:finn-b-E4_POCS	ieu-a-974	finn-b-E4_POCS	NA	rs1121980	1.59036	0.318765	6.06559e-07
9	Body mass index || id:ieu-a-974	Polycystic ovarian syndrome || id:finn-b-E4_POCS	ieu-a-974	finn-b-E4_POCS	NA	rs11663558	1.37492	0.295737	3.33364e-06
10	Body mass index || id:ieu-a-974	Polycystic ovarian syndrome || id:finn-b-E4_POCS	ieu-a-974	finn-b-E4_POCS	NA	rs12446632	1.43816	0.296087	1.19049e-06
11	Body mass index || id:ieu-a-974	Polycystic ovarian syndrome || id:finn-b-E4_POCS	ieu-a-974	finn-b-E4_POCS	NA	rs12529728	1.45244	0.298421	1.13254e-06
12	Body mass index || id:ieu-a-974	Polycystic ovarian syndrome || id:finn-b-E4_POCS	ieu-a-974	finn-b-E4_POCS	NA	rs13098327	1.46281	0.295358	7.32091e-07
13	Body mass index || id:ieu-a-974	Polycystic ovarian syndrome || id:finn-b-E4_POCS	ieu-a-974	finn-b-E4_POCS	NA	rs1516725	1.38521	0.295947	2.86027e-06
14	Body mass index || id:ieu-a-974	Polycystic ovarian syndrome || id:finn-b-E4_POCS	ieu-a-974	finn-b-E4_POCS	NA	rs16851483	1.40524	0.294857	1.88083e-06
15	Body mass index || id:ieu-a-974	Polycystic ovarian syndrome || id:finn-b-E4_POCS	ieu-a-974	finn-b-E4_POCS	NA	rs17024393	1.41221	0.297135	2.00672e-06
16	Body mass index || id:ieu-a-974	Polycystic ovarian syndrome || id:finn-b-E4_POCS	ieu-a-974	finn-b-E4_POCS	NA	rs17381664	1.44545	0.294984	9.57876e-07
17	Body mass index || id:ieu-a-974	Polycystic ovarian syndrome || id:finn-b-E4_POCS	ieu-a-974	finn-b-E4_POCS	NA	rs1928295	1.35092	0.295484	4.83342e-06
18	Body mass index || id:ieu-a-974	Polycystic ovarian syndrome || id:finn-b-E4_POCS	ieu-a-974	finn-b-E4_POCS	NA	rs2060604	1.42458	0.294881	1.35817e-06
19	Body mass index || id:ieu-a-974	Polycystic ovarian syndrome || id:finn-b-E4_POCS	ieu-a-974	finn-b-E4_POCS	NA	rs2112347	1.33717	0.296266	6.37889e-06
20	Body mass index || id:ieu-a-974	Polycystic ovarian syndrome || id:finn-b-E4_POCS	ieu-a-974	finn-b-E4_POCS	NA	rs2303108	1.44	0.295629	1.1105e-06
21	Body mass index || id:ieu-a-974	Polycystic ovarian syndrome || id:finn-b-E4_POCS	ieu-a-974	finn-b-E4_POCS	NA	rs3127553	1.32331	0.295351	7.44734e-06
22	Body mass index || id:ieu-a-974	Polycystic ovarian syndrome || id:finn-b-E4_POCS	ieu-a-974	finn-b-E4_POCS	NA	rs3817334	1.40348	0.29539	2.02128e-06
23	Body mass index || id:ieu-a-974	Polycystic ovarian syndrome || id:finn-b-E4_POCS	ieu-a-974	finn-b-E4_POCS	NA	rs4929923	1.42112	0.294843	1.43607e-06
24	Body mass index || id:ieu-a-974	Polycystic ovarian syndrome || id:finn-b-E4_POCS	ieu-a-974	finn-b-E4_POCS	NA	rs4981693	1.42378	0.29677	1.60588e-06
25	Body mass index || id:ieu-a-974	Polycystic ovarian syndrome || id:finn-b-E4_POCS	ieu-a-974	finn-b-E4_POCS	NA	rs543874	1.298	0.301595	1.67896e-05
26	Body mass index || id:ieu-a-974	Polycystic ovarian syndrome || id:finn-b-E4_POCS	ieu-a-974	finn-b-E4_POCS	NA	rs6091540	1.41211	0.295327	1.73972e-06
27	Body mass index || id:ieu-a-974	Polycystic ovarian syndrome || id:finn-b-E4_POCS	ieu-a-974	finn-b-E4_POCS	NA	rs6465468	1.38934	0.294604	2.40584e-06
28	Body mass index || id:ieu-a-974	Polycystic ovarian syndrome || id:finn-b-E4_POCS	ieu-a-974	finn-b-E4_POCS	NA	rs6548237	1.28237	0.30334	2.36306e-05
29	Body mass index || id:ieu-a-974	Polycystic ovarian syndrome || id:finn-b-E4_POCS	ieu-a-974	finn-b-E4_POCS	NA	rs663129	1.34975	0.300786	7.20955e-06
30	Body mass index || id:ieu-a-974	Polycystic ovarian syndrome || id:finn-b-E4_POCS	ieu-a-974	finn-b-E4_POCS	NA	rs7138803	1.39056	0.29739	2.92676e-06
31	Body mass index || id:ieu-a-974	Polycystic ovarian syndrome || id:finn-b-E4_POCS	ieu-a-974	finn-b-E4_POCS	NA	rs7141420	1.4311	0.295491	1.27805e-06
32	Body mass index || id:ieu-a-974	Polycystic ovarian syndrome || id:finn-b-E4_POCS	ieu-a-974	finn-b-E4_POCS	NA	rs7239883	1.38109	0.29492	2.828e-06
33	Body mass index || id:ieu-a-974	Polycystic ovarian syndrome || id:finn-b-E4_POCS	ieu-a-974	finn-b-E4_POCS	NA	rs745213	1.41973	0.29491	1.47841e-06
34	Body mass index || id:ieu-a-974	Polycystic ovarian syndrome || id:finn-b-E4_POCS	ieu-a-974	finn-b-E4_POCS	NA	rs7531118	1.35742	0.297361	4.99729e-06
35	Body mass index || id:ieu-a-974	Polycystic ovarian syndrome || id:finn-b-E4_POCS	ieu-a-974	finn-b-E4_POCS	NA	rs8097783	1.42207	0.294461	1.36936e-06
36	Body mass index || id:ieu-a-974	Polycystic ovarian syndrome || id:finn-b-E4_POCS	ieu-a-974	finn-b-E4_POCS	NA	rs9462027	1.41052	0.295155	1.76256e-06
37	Body mass index || id:ieu-a-974	Polycystic ovarian syndrome || id:finn-b-E4_POCS	ieu-a-974	finn-b-E4_POCS	NA	rs9931989	1.48296	0.295349	5.13885e-07
38	Body mass index || id:ieu-a-974	Polycystic ovarian syndrome || id:finn-b-E4_POCS	ieu-a-974	finn-b-E4_POCS	NA	All	1.40239	0.292858	1.67914e-06

## Sheet: WC_Leave-one-out
	exposure	outcome	id.exposure	id.outcome	samplesize	SNP	b	se	p
1	Waist circumference || id:ieu-a-63	Polycystic ovarian syndrome || id:finn-b-E4_POCS	ieu-a-63	finn-b-E4_POCS	NA	rs10938397	1.79113	0.547067	0.00106018
2	Waist circumference || id:ieu-a-63	Polycystic ovarian syndrome || id:finn-b-E4_POCS	ieu-a-63	finn-b-E4_POCS	NA	rs11030107	1.99479	0.511338	9.57472e-05
3	Waist circumference || id:ieu-a-63	Polycystic ovarian syndrome || id:finn-b-E4_POCS	ieu-a-63	finn-b-E4_POCS	NA	rs12529728	1.92783	0.539431	0.000351812
4	Waist circumference || id:ieu-a-63	Polycystic ovarian syndrome || id:finn-b-E4_POCS	ieu-a-63	finn-b-E4_POCS	NA	rs1412235	1.94903	0.52562	0.000208851
5	Waist circumference || id:ieu-a-63	Polycystic ovarian syndrome || id:finn-b-E4_POCS	ieu-a-63	finn-b-E4_POCS	NA	rs16996700	1.83297	0.544498	0.000761725
6	Waist circumference || id:ieu-a-63	Polycystic ovarian syndrome || id:finn-b-E4_POCS	ieu-a-63	finn-b-E4_POCS	NA	rs2112347	1.68885	0.535875	0.00162392
7	Waist circumference || id:ieu-a-63	Polycystic ovarian syndrome || id:finn-b-E4_POCS	ieu-a-63	finn-b-E4_POCS	NA	rs2303108	1.93897	0.52994	0.000253358
8	Waist circumference || id:ieu-a-63	Polycystic ovarian syndrome || id:finn-b-E4_POCS	ieu-a-63	finn-b-E4_POCS	NA	rs543874	1.6292	0.535834	0.00236185
9	Waist circumference || id:ieu-a-63	Polycystic ovarian syndrome || id:finn-b-E4_POCS	ieu-a-63	finn-b-E4_POCS	NA	rs571312	1.74282	0.562218	0.00193581
10	Waist circumference || id:ieu-a-63	Polycystic ovarian syndrome || id:finn-b-E4_POCS	ieu-a-63	finn-b-E4_POCS	NA	rs6725549	1.57092	0.521416	0.00258861
11	Waist circumference || id:ieu-a-63	Polycystic ovarian syndrome || id:finn-b-E4_POCS	ieu-a-63	finn-b-E4_POCS	NA	rs7138803	1.81673	0.550659	0.000969628
12	Waist circumference || id:ieu-a-63	Polycystic ovarian syndrome || id:finn-b-E4_POCS	ieu-a-63	finn-b-E4_POCS	NA	rs7141420	1.91357	0.535137	0.000349093
13	Waist circumference || id:ieu-a-63	Polycystic ovarian syndrome || id:finn-b-E4_POCS	ieu-a-63	finn-b-E4_POCS	NA	rs7239883	1.79267	0.543688	0.000976382
14	Waist circumference || id:ieu-a-63	Polycystic ovarian syndrome || id:finn-b-E4_POCS	ieu-a-63	finn-b-E4_POCS	NA	rs7498665	2.07913	0.4809	1.53637e-05
15	Waist circumference || id:ieu-a-63	Polycystic ovarian syndrome || id:finn-b-E4_POCS	ieu-a-63	finn-b-E4_POCS	NA	rs7531118	1.74466	0.541109	0.00126316
16	Waist circumference || id:ieu-a-63	Polycystic ovarian syndrome || id:finn-b-E4_POCS	ieu-a-63	finn-b-E4_POCS	NA	rs7550711	1.92093	0.552075	0.00050239
17	Waist circumference || id:ieu-a-63	Polycystic ovarian syndrome || id:finn-b-E4_POCS	ieu-a-63	finn-b-E4_POCS	NA	rs929641	1.703	0.51569	0.000958707
18	Waist circumference || id:ieu-a-63	Polycystic ovarian syndrome || id:finn-b-E4_POCS	ieu-a-63	finn-b-E4_POCS	NA	All	1.82709	0.517998	0.000419965

## Sheet: HC_Leave-one-out
	exposure	outcome	id.exposure	id.outcome	samplesize	SNP	b	se	p
1	Hip circumference || id:ieu-a-51	Polycystic ovarian syndrome || id:finn-b-E4_POCS	ieu-a-51	finn-b-E4_POCS	NA	rs10938397	1.79113	0.547067	0.00106018
2	Hip circumference || id:ieu-a-51	Polycystic ovarian syndrome || id:finn-b-E4_POCS	ieu-a-51	finn-b-E4_POCS	NA	rs11030107	1.99479	0.511338	9.57472e-05
3	Hip circumference || id:ieu-a-51	Polycystic ovarian syndrome || id:finn-b-E4_POCS	ieu-a-51	finn-b-E4_POCS	NA	rs12529728	1.92783	0.539431	0.000351812
4	Hip circumference || id:ieu-a-51	Polycystic ovarian syndrome || id:finn-b-E4_POCS	ieu-a-51	finn-b-E4_POCS	NA	rs1412235	1.94903	0.52562	0.000208851
5	Hip circumference || id:ieu-a-51	Polycystic ovarian syndrome || id:finn-b-E4_POCS	ieu-a-51	finn-b-E4_POCS	NA	rs16996700	1.83297	0.544498	0.000761725
6	Hip circumference || id:ieu-a-51	Polycystic ovarian syndrome || id:finn-b-E4_POCS	ieu-a-51	finn-b-E4_POCS	NA	rs2112347	1.68885	0.535875	0.00162392
7	Hip circumference || id:ieu-a-51	Polycystic ovarian syndrome || id:finn-b-E4_POCS	ieu-a-51	finn-b-E4_POCS	NA	rs2303108	1.93897	0.52994	0.000253358
8	Hip circumference || id:ieu-a-51	Polycystic ovarian syndrome || id:finn-b-E4_POCS	ieu-a-51	finn-b-E4_POCS	NA	rs543874	1.6292	0.535834	0.00236185
9	Hip circumference || id:ieu-a-51	Polycystic ovarian syndrome || id:finn-b-E4_POCS	ieu-a-51	finn-b-E4_POCS	NA	rs571312	1.74282	0.562218	0.00193581
10	Hip circumference || id:ieu-a-51	Polycystic ovarian syndrome || id:finn-b-E4_POCS	ieu-a-51	finn-b-E4_POCS	NA	rs6725549	1.57092	0.521416	0.00258861
11	Hip circumference || id:ieu-a-51	Polycystic ovarian syndrome || id:finn-b-E4_POCS	ieu-a-51	finn-b-E4_POCS	NA	rs7138803	1.81673	0.550659	0.000969628
12	Hip circumference || id:ieu-a-51	Polycystic ovarian syndrome || id:finn-b-E4_POCS	ieu-a-51	finn-b-E4_POCS	NA	rs7141420	1.91357	0.535137	0.000349093
13	Hip circumference || id:ieu-a-51	Polycystic ovarian syndrome || id:finn-b-E4_POCS	ieu-a-51	finn-b-E4_POCS	NA	rs7239883	1.79267	0.543688	0.000976382
14	Hip circumference || id:ieu-a-51	Polycystic ovarian syndrome || id:finn-b-E4_POCS	ieu-a-51	finn-b-E4_POCS	NA	rs7498665	2.07913	0.4809	1.53637e-05
15	Hip circumference || id:ieu-a-51	Polycystic ovarian syndrome || id:finn-b-E4_POCS	ieu-a-51	finn-b-E4_POCS	NA	rs7531118	1.74466	0.541109	0.00126316
16	Hip circumference || id:ieu-a-51	Polycystic ovarian syndrome || id:finn-b-E4_POCS	ieu-a-51	finn-b-E4_POCS	NA	rs7550711	1.92093	0.552075	0.00050239
17	Hip circumference || id:ieu-a-51	Polycystic ovarian syndrome || id:finn-b-E4_POCS	ieu-a-51	finn-b-E4_POCS	NA	rs929641	1.703	0.51569	0.000958707
18	Hip circumference || id:ieu-a-51	Polycystic ovarian syndrome || id:finn-b-E4_POCS	ieu-a-51	finn-b-E4_POCS	NA	All	1.82709	0.517998	0.000419965

## Sheet: WHR_Leave-one-out
	exposure	outcome	id.exposure	id.outcome	samplesize	SNP	b	se	p
1	Waist-to-hip ratio || id:ieu-a-75	Polycystic ovarian syndrome || id:finn-b-E4_POCS	ieu-a-75	finn-b-E4_POCS	NA	rs10195252	0.444531	0.376323	0.237504
2	Waist-to-hip ratio || id:ieu-a-75	Polycystic ovarian syndrome || id:finn-b-E4_POCS	ieu-a-75	finn-b-E4_POCS	NA	rs1045241	0.511287	0.367013	0.163588
3	Waist-to-hip ratio || id:ieu-a-75	Polycystic ovarian syndrome || id:finn-b-E4_POCS	ieu-a-75	finn-b-E4_POCS	NA	rs10804591	0.512756	0.368195	0.163734
4	Waist-to-hip ratio || id:ieu-a-75	Polycystic ovarian syndrome || id:finn-b-E4_POCS	ieu-a-75	finn-b-E4_POCS	NA	rs11048470	0.418966	0.369639	0.257028
5	Waist-to-hip ratio || id:ieu-a-75	Polycystic ovarian syndrome || id:finn-b-E4_POCS	ieu-a-75	finn-b-E4_POCS	NA	rs11075985	0.444664	0.373829	0.234249
6	Waist-to-hip ratio || id:ieu-a-75	Polycystic ovarian syndrome || id:finn-b-E4_POCS	ieu-a-75	finn-b-E4_POCS	NA	rs11989744	0.420641	0.369119	0.254461
7	Waist-to-hip ratio || id:ieu-a-75	Polycystic ovarian syndrome || id:finn-b-E4_POCS	ieu-a-75	finn-b-E4_POCS	NA	rs12679556	0.518907	0.367279	0.157703
8	Waist-to-hip ratio || id:ieu-a-75	Polycystic ovarian syndrome || id:finn-b-E4_POCS	ieu-a-75	finn-b-E4_POCS	NA	rs1294421	0.538849	0.370249	0.145568
9	Waist-to-hip ratio || id:ieu-a-75	Polycystic ovarian syndrome || id:finn-b-E4_POCS	ieu-a-75	finn-b-E4_POCS	NA	rs1358980	0.400416	0.381436	0.293829
10	Waist-to-hip ratio || id:ieu-a-75	Polycystic ovarian syndrome || id:finn-b-E4_POCS	ieu-a-75	finn-b-E4_POCS	NA	rs1394461	0.493626	0.370202	0.182402
11	Waist-to-hip ratio || id:ieu-a-75	Polycystic ovarian syndrome || id:finn-b-E4_POCS	ieu-a-75	finn-b-E4_POCS	NA	rs1443512	0.602511	0.370789	0.104175
12	Waist-to-hip ratio || id:ieu-a-75	Polycystic ovarian syndrome || id:finn-b-E4_POCS	ieu-a-75	finn-b-E4_POCS	NA	rs17819328	0.403729	0.370005	0.27521
13	Waist-to-hip ratio || id:ieu-a-75	Polycystic ovarian syndrome || id:finn-b-E4_POCS	ieu-a-75	finn-b-E4_POCS	NA	rs1936805	0.407134	0.377385	0.280664
14	Waist-to-hip ratio || id:ieu-a-75	Polycystic ovarian syndrome || id:finn-b-E4_POCS	ieu-a-75	finn-b-E4_POCS	NA	rs2179129	0.409926	0.367049	0.264073
15	Waist-to-hip ratio || id:ieu-a-75	Polycystic ovarian syndrome || id:finn-b-E4_POCS	ieu-a-75	finn-b-E4_POCS	NA	rs2765539	0.499585	0.365996	0.172252
16	Waist-to-hip ratio || id:ieu-a-75	Polycystic ovarian syndrome || id:finn-b-E4_POCS	ieu-a-75	finn-b-E4_POCS	NA	rs3902751	0.537755	0.368853	0.144864
17	Waist-to-hip ratio || id:ieu-a-75	Polycystic ovarian syndrome || id:finn-b-E4_POCS	ieu-a-75	finn-b-E4_POCS	NA	rs4471313	0.516747	0.367565	0.159764
18	Waist-to-hip ratio || id:ieu-a-75	Polycystic ovarian syndrome || id:finn-b-E4_POCS	ieu-a-75	finn-b-E4_POCS	NA	rs4646404	0.449899	0.368257	0.221822
19	Waist-to-hip ratio || id:ieu-a-75	Polycystic ovarian syndrome || id:finn-b-E4_POCS	ieu-a-75	finn-b-E4_POCS	NA	rs4846565	0.388462	0.37899	0.305367
20	Waist-to-hip ratio || id:ieu-a-75	Polycystic ovarian syndrome || id:finn-b-E4_POCS	ieu-a-75	finn-b-E4_POCS	NA	rs489693	0.38702	0.366651	0.291172
21	Waist-to-hip ratio || id:ieu-a-75	Polycystic ovarian syndrome || id:finn-b-E4_POCS	ieu-a-75	finn-b-E4_POCS	NA	rs863750	0.534884	0.367628	0.145681
22	Waist-to-hip ratio || id:ieu-a-75	Polycystic ovarian syndrome || id:finn-b-E4_POCS	ieu-a-75	finn-b-E4_POCS	NA	rs9687846	0.378155	0.366304	0.301907
23	Waist-to-hip ratio || id:ieu-a-75	Polycystic ovarian syndrome || id:finn-b-E4_POCS	ieu-a-75	finn-b-E4_POCS	NA	rs9860730	0.444986	0.373642	0.233677
24	Waist-to-hip ratio || id:ieu-a-75	Polycystic ovarian syndrome || id:finn-b-E4_POCS	ieu-a-75	finn-b-E4_POCS	NA	All	0.464179	0.362324	0.200154
